# Supplementary material for: Chloridobis(1,10-phenanthroline-κ2 N,N′)(2,2,2-trichloro­acetato-κO)cobalt(II)
Source: Acta Crystallogr Sect E Struct Rep Online. 2009 Dec 24;66(Pt 1):m102. doi: 10.1107/S1600536809054671 (PMC2980258; doi:10.1107/S1600536809054671)
Supplement: Supplementary file 1 [file e-66-0m102-sup1.cif]

##############################################################################
###                                                                        ###
###        Electronic paper (Acta Crystallographica Section E)             ###
###                                                                        ###
##############################################################################
#                                                                            #
# This CIF contains the data in a paper accepted for publication in Acta     #
# Crystallographica Section E. It conforms to the requirements of Notes      #
# for Authors for Section E, and has been peer reviewed under the auspices   #
# of the IUCr Commission on Journals.                                        #
#                                                                            #
# Full details of the Crystallographic Information File format               #
# are given in the paper "The Crystallographic Information File (CIF):       #
# a New Standard Archive File for Crystallography" by S. R. Hall, F. H.      #
# Allen and I. D. Brown [Acta Cryst. (1991), A47, 655-685].                  #
#                                                                            #
# The current version of the core CIF dictionary is obtainable from          #
# ftp://ftp.iucr.org/pub/cif_core.dic. The current version number is 2.4.    #
#                                                                            #
# Software is freely available for graphical display of the structure(s) in  #
# this CIF.  For information consult the CIF home page http://www.iucr.org/  #
# cif/home.html                                                              #
#                                                                            #
# This file may be used for bona fide research purposes within the           #
# scientific community so long as proper attribution is given to the journal # 
# article from which it was obtained.                                        #
#                                                                            #
##############################################################################
                                             
data_I
_audit_creation_method     SHELXL-97
_chemical_name_systematic
;
Chloridobis(1,10-phenanthroline-\k^2^<i>N</i>,<i>N</i>')(2,2,2-
trichloroacetato-\k<i>O</i>)cobalt(II)
;
_chemical_name_common     ?
_chemical_formula_moiety     'C26 H16 Cl4 Co N4 O2'
_chemical_formula_sum     'C26 H16 Cl4 Co N4 O2'
_chemical_formula_iupac     '[Co (C2 Cl3 O2) Cl (C12 H8 N2)2]'
_chemical_formula_weight     617.16
_chemical_melting_point     ?
_symmetry_cell_setting     Monoclinic
_symmetry_space_group_name_H-M     'P 21/c'
_symmetry_space_group_name_Hall     '-P 2ybc'
loop_
    _symmetry_equiv_pos_as_xyz
    'x, y, z'
    '-x, y+1/2, -z+1/2'
    '-x, -y, -z'
    'x, -y-1/2, z-1/2'
_cell_length_a     18.2170(6)
_cell_length_b     10.4612(4)
_cell_length_c     14.6638(7)
_cell_angle_alpha     90.00
_cell_angle_beta     112.6850(10)
_cell_angle_gamma     90.00
_cell_volume     2578.32(18)
_cell_formula_units_Z     4
_cell_measurement_reflns_used     7284
_cell_measurement_theta_min     2.295
_cell_measurement_theta_max     28.091
_cell_measurement_temperature     293(2)
_exptl_crystal_description     block
_exptl_crystal_colour     brown
_exptl_crystal_size_max     0.26
_exptl_crystal_size_mid     0.20
_exptl_crystal_size_min     0.18
_exptl_crystal_density_diffrn     1.595
_exptl_crystal_density_meas     ?
_exptl_crystal_density_method     'not measured'
_exptl_crystal_F_000     1244
_exptl_absorpt_coefficient_mu     1.117
_exptl_absorpt_correction_type     multi-scan
_exptl_absorpt_process_details     '(SADABS; Sheldrick, 2005)'
_exptl_absorpt_correction_T_min     0.7600
_exptl_absorpt_correction_T_max     0.8243
_exptl_special_details
;
;
_diffrn_ambient_temperature     293(2)
_diffrn_radiation_type     MoK\a
_diffrn_radiation_wavelength     0.71073
_diffrn_radiation_source     'fine-focus sealed tube'
_diffrn_radiation_monochromator     graphite
_diffrn_measurement_device_type     'Bruker SMART APEX'
_diffrn_measurement_method     'phi and omega scans'
_diffrn_detector_area_resol_mean     0
_diffrn_reflns_number     13155
_diffrn_reflns_av_R_equivalents     0.0468
_diffrn_reflns_av_sigmaI/netI     0.0358
_diffrn_reflns_theta_min     2.29
_diffrn_reflns_theta_max     25.05
_diffrn_reflns_theta_full     25.05
_diffrn_measured_fraction_theta_max     0.994
_diffrn_measured_fraction_theta_full     0.994
_diffrn_reflns_limit_h_min     -17
_diffrn_reflns_limit_h_max     21
_diffrn_reflns_limit_k_min     -11
_diffrn_reflns_limit_k_max     12
_diffrn_reflns_limit_l_min     -17
_diffrn_reflns_limit_l_max     16
_diffrn_standards_number     0
_diffrn_standards_interval_count     0
_diffrn_standards_interval_time     0
_diffrn_standards_decay_%     0
_refine_special_details
;
Refinement of <i>F</i>^2^ against ALL reflections. The weighted <i>R</i>-factor
<i>wR</i> and goodness of fit <i>S</i> are based on <i>F</i>^2^, conventional
<i>R</i>-factors <i>R</i> are based on <i>F</i>, with <i>F</i> set to zero for
negative <i>F</i>^2^. The threshold expression of <i>F</i>^2^ >
\s(<i>F</i>^2^) is used only for calculating <i>R</i>-factors(gt) <i>etc</i>.
and is not relevant to the choice of reflections for refinement.
<i>R</i>-factors based on <i>F</i>^2^ are statistically about twice as large
as those based on <i>F</i>, and <i>R</i>- factors based on ALL data will be
even larger.
;
_reflns_number_total     4536
_reflns_number_gt     3821
_reflns_threshold_expression     I>2sigma(I)
_refine_ls_structure_factor_coef     Fsqd
_refine_ls_matrix_type     full
_refine_ls_R_factor_all     0.0380
_refine_ls_R_factor_gt     0.0306
_refine_ls_wR_factor_gt     0.0812
_refine_ls_wR_factor_ref     0.0855
_refine_ls_goodness_of_fit_ref     1.006
_refine_ls_restrained_S_all     1.006
_refine_ls_number_reflns     4536
_refine_ls_number_parameters     344
_refine_ls_number_restraints     0
_refine_ls_hydrogen_treatment     constr
_refine_ls_weighting_scheme     calc
_refine_ls_weighting_details
         'calc w=1/[\s^2^(Fo^2^)+(0.0420P)^2^+0.9036P] where P=(Fo^2^+2Fc^2^)/3'
_atom_sites_solution_hydrogens     geom
_atom_sites_solution_primary     direct
_atom_sites_solution_secondary     difmap
_refine_ls_shift/su_max     0.001
_refine_ls_shift/su_mean     0.000
_refine_diff_density_max     0.561
_refine_diff_density_min     -0.621
_refine_ls_extinction_method     none
_refine_ls_extinction_coef     ?
loop_
    _atom_type_symbol
    _atom_type_description
    _atom_type_scat_dispersion_real
    _atom_type_scat_dispersion_imag
    _atom_type_scat_source
    'C' 'C' 0.0033 0.0016
                         'International Tables Vol C Tables 4.2.6.8 and 6.1.1.4'
    'H' 'H' 0.0000 0.0000
                         'International Tables Vol C Tables 4.2.6.8 and 6.1.1.4'
    'N' 'N' 0.0061 0.0033
                         'International Tables Vol C Tables 4.2.6.8 and 6.1.1.4'
    'O' 'O' 0.0106 0.0060
                         'International Tables Vol C Tables 4.2.6.8 and 6.1.1.4'
    'Cl' 'Cl' 0.1484 0.1585
                         'International Tables Vol C Tables 4.2.6.8 and 6.1.1.4'
    'Co' 'Co' 0.3494 0.9721
                         'International Tables Vol C Tables 4.2.6.8 and 6.1.1.4'
_computing_data_collection     'SMART (Bruker, 2005)'
_computing_cell_refinement     'SAINT (Bruker, 2005)'
_computing_data_reduction     'SAINT (Bruker, 2005)'
_computing_structure_solution     'SHELXS97 (Sheldrick, 2008)'
_computing_structure_refinement     'SHELXL97 (Sheldrick, 2008)'
_computing_molecular_graphics     'SHELXTL (Sheldrick, 2008)'
_computing_publication_material     'SHELXL97 (Sheldrick, 2008)'
loop_
    _atom_site_type_symbol
    _atom_site_label
    _atom_site_fract_x
    _atom_site_fract_y
    _atom_site_fract_z
    _atom_site_U_iso_or_equiv
    _atom_site_adp_type
    _atom_site_calc_flag
    _atom_site_refinement_flags
    _atom_site_occupancy
    _atom_site_disorder_assembly
    _atom_site_disorder_group
    Co Co1 0.290424(16) 0.88315(3) 0.12391(2) 0.03091(10) Uani d . 1 . .
    N N1 0.39845(10) 0.79092(17) 0.12432(13) 0.0340(4) Uani d . 1 . .
    N N2 0.36251(10) 1.04002(17) 0.10756(13) 0.0360(4) Uani d . 1 . .
    N N3 0.19137(10) 1.00424(18) 0.11353(13) 0.0347(4) Uani d . 1 . .
    N N4 0.22255(11) 0.89736(17) -0.03298(13) 0.0349(4) Uani d . 1 . .
    O O1 0.11352(10) 0.7113(2) 0.04032(17) 0.0690(6) Uani d . 1 . .
    O O2 0.24513(9) 0.69856(14) 0.10847(11) 0.0389(4) Uani d . 1 . .
    Cl Cl1 0.1960(6) 0.5139(6) -0.0763(5) 0.0730(5) Uani d P 0.190(5) A 1
    Cl Cl2 0.229(3) 0.430(3) 0.132(4) 0.0645(8) Uani d P 0.190(5) A 1
    Cl Cl3 0.0807(13) 0.462(2) -0.0130(11) 0.1180(11) Uani d P 0.190(5) A 1
    Cl Cl1' 0.23758(16) 0.50950(12) -0.04800(13) 0.0730(5) Uani d P 0.810(5) A 2
    Cl Cl2' 0.2220(6) 0.4154(7) 0.1267(8) 0.0645(8) Uani d P 0.810(5) A 2
    Cl Cl3' 0.0798(3) 0.4598(4) -0.0455(2) 0.1180(11) Uani d P 0.810(5) A 2
    Cl Cl4 0.34432(3) 0.89244(5) 0.30104(4) 0.04054(15) Uani d . 1 . .
    C C1 0.17636(16) 0.5183(2) 0.02503(19) 0.0511(6) Uani d . 1 . .
    C C2 0.17667(13) 0.6599(2) 0.06043(16) 0.0364(5) Uani d . 1 A .
    C C4 0.41513(14) 0.6677(2) 0.13065(18) 0.0424(5) Uani d . 1 . .
    H H4 0.3759 0.6100 0.1294 0.051 Uiso calc R 1 . .
    C C5 0.48902(15) 0.6199(2) 0.13921(19) 0.0500(6) Uani d . 1 . .
    H H5 0.4980 0.5322 0.1423 0.060 Uiso calc R 1 . .
    C C6 0.54786(14) 0.7022(3) 0.14301(19) 0.0491(6) Uani d . 1 . .
    H H6 0.5975 0.6712 0.1496 0.059 Uiso calc R 1 . .
    C C7 0.53335(13) 0.8331(2) 0.13705(16) 0.0395(5) Uani d . 1 . .
    C C8 0.45653(12) 0.8735(2) 0.12710(15) 0.0325(5) Uani d . 1 . .
    C C9 0.43734(12) 1.0069(2) 0.11826(15) 0.0327(5) Uani d . 1 . .
    C C10 0.49480(14) 1.0973(2) 0.11934(17) 0.0405(5) Uani d . 1 . .
    C C11 0.47207(15) 1.2252(2) 0.10689(19) 0.0505(6) Uani d . 1 . .
    H H11 0.5082 1.2882 0.1071 0.061 Uiso calc R 1 . .
    C C12 0.39604(16) 1.2573(2) 0.0943(2) 0.0547(7) Uani d . 1 . .
    H H12 0.3797 1.3422 0.0850 0.066 Uiso calc R 1 . .
    C C13 0.34353(14) 1.1621(2) 0.09570(19) 0.0467(6) Uani d . 1 . .
    H H13 0.2922 1.1856 0.0878 0.056 Uiso calc R 1 . .
    C C14 0.57281(14) 1.0536(3) 0.13301(19) 0.0498(6) Uani d . 1 . .
    H H14 0.6118 1.1131 0.1368 0.060 Uiso calc R 1 . .
    C C15 0.59105(14) 0.9289(3) 0.14048(19) 0.0506(6) Uani d . 1 . .
    H H15 0.6420 0.9037 0.1480 0.061 Uiso calc R 1 . .
    C C16 0.23604(15) 0.8363(3) -0.10371(17) 0.0446(6) Uani d . 1 . .
    H H16 0.2808 0.7844 -0.0865 0.054 Uiso calc R 1 . .
    C C17 0.18590(17) 0.8463(3) -0.20312(18) 0.0590(7) Uani d . 1 . .
    H H17 0.1963 0.7997 -0.2508 0.071 Uiso calc R 1 . .
    C C18 0.12179(17) 0.9246(3) -0.22945(19) 0.0578(7) Uani d . 1 . .
    H H18 0.0890 0.9340 -0.2958 0.069 Uiso calc R 1 . .
    C C19 0.10473(14) 0.9916(2) -0.15691(17) 0.0431(5) Uani d . 1 . .
    C C20 0.15708(12) 0.9720(2) -0.05844(16) 0.0344(5) Uani d . 1 . .
    C C21 0.14063(12) 1.0312(2) 0.01997(16) 0.0328(5) Uani d . 1 . .
    C C22 0.07409(13) 1.1109(2) -0.00170(18) 0.0389(5) Uani d . 1 . .
    C C23 0.06112(14) 1.1647(2) 0.0780(2) 0.0465(6) Uani d . 1 . .
    H H23 0.0177 1.2182 0.0671 0.056 Uiso calc R 1 . .
    C C24 0.11226(15) 1.1384(3) 0.1715(2) 0.0498(6) Uani d . 1 . .
    H H24 0.1044 1.1741 0.2251 0.060 Uiso calc R 1 . .
    C C25 0.17703(15) 1.0572(2) 0.18682(17) 0.0440(6) Uani d . 1 . .
    H H25 0.2115 1.0397 0.2514 0.053 Uiso calc R 1 . .
    C C26 0.02322(14) 1.1322(2) -0.1033(2) 0.0487(6) Uani d . 1 . .
    H H26 -0.0207 1.1857 -0.1185 0.058 Uiso calc R 1 . .
    C C27 0.03816(15) 1.0759(3) -0.17682(19) 0.0509(6) Uani d . 1 . .
    H H27 0.0046 1.0919 -0.2420 0.061 Uiso calc R 1 . .
loop_
    _atom_site_aniso_label
    _atom_site_aniso_U_11
    _atom_site_aniso_U_22
    _atom_site_aniso_U_33
    _atom_site_aniso_U_12
    _atom_site_aniso_U_13
    _atom_site_aniso_U_23
    Co1 0.02742(16) 0.03019(17) 0.03545(17) 0.00155(11) 0.01248(13) 0.00274(12)
    N1 0.0299(9) 0.0333(10) 0.0382(10) 0.0020(8) 0.0124(8) 0.0025(8)
    N2 0.0326(10) 0.0319(10) 0.0427(10) -0.0007(8) 0.0135(8) 0.0015(8)
    N3 0.0319(9) 0.0373(10) 0.0358(9) 0.0029(8) 0.0141(8) 0.0018(8)
    N4 0.0331(9) 0.0361(10) 0.0379(10) 0.0018(8) 0.0165(8) 0.0033(8)
    O1 0.0364(10) 0.0618(12) 0.1007(16) 0.0080(9) 0.0175(10) -0.0022(12)
    O2 0.0374(9) 0.0346(8) 0.0444(9) -0.0048(7) 0.0153(7) 0.0011(7)
    Cl1 0.0975(14) 0.0771(6) 0.0503(7) 0.0091(8) 0.0352(9) -0.0132(5)
    Cl2 0.085(2) 0.039(2) 0.0671(15) 0.0147(14) 0.0268(15) 0.0094(15)
    Cl3 0.0788(7) 0.0729(7) 0.132(2) -0.0317(5) -0.0366(18) -0.0075(18)
    Cl1' 0.0975(14) 0.0771(6) 0.0503(7) 0.0091(8) 0.0352(9) -0.0132(5)
    Cl2' 0.085(2) 0.039(2) 0.0671(15) 0.0147(14) 0.0268(15) 0.0094(15)
    Cl3' 0.0788(7) 0.0729(7) 0.132(2) -0.0317(5) -0.0366(18) -0.0075(18)
    Cl4 0.0363(3) 0.0438(3) 0.0378(3) 0.0023(2) 0.0102(2) 0.0029(2)
    C1 0.0529(15) 0.0415(14) 0.0488(14) -0.0056(12) 0.0083(12) -0.0031(12)
    C2 0.0328(12) 0.0406(12) 0.0364(11) 0.0010(10) 0.0141(10) 0.0060(10)
    C4 0.0405(13) 0.0347(12) 0.0517(14) 0.0037(10) 0.0175(11) 0.0037(11)
    C5 0.0478(15) 0.0431(14) 0.0580(16) 0.0132(12) 0.0191(13) 0.0008(12)
    C6 0.0373(13) 0.0576(16) 0.0536(15) 0.0134(12) 0.0187(11) -0.0004(13)
    C7 0.0326(12) 0.0509(14) 0.0351(12) 0.0039(11) 0.0132(10) -0.0011(11)
    C8 0.0291(11) 0.0394(12) 0.0281(10) -0.0001(9) 0.0101(9) 0.0000(9)
    C9 0.0296(11) 0.0386(12) 0.0288(10) -0.0033(9) 0.0100(9) -0.0014(9)
    C10 0.0383(13) 0.0444(14) 0.0375(12) -0.0103(10) 0.0131(10) -0.0036(10)
    C11 0.0487(15) 0.0430(15) 0.0584(15) -0.0164(12) 0.0190(13) -0.0025(12)
    C12 0.0532(15) 0.0335(13) 0.0740(18) -0.0048(11) 0.0207(14) 0.0020(13)
    C13 0.0406(13) 0.0348(13) 0.0637(16) 0.0012(11) 0.0189(12) 0.0033(12)
    C14 0.0342(13) 0.0600(17) 0.0561(15) -0.0138(12) 0.0185(11) -0.0052(13)
    C15 0.0294(12) 0.0687(18) 0.0535(15) -0.0018(12) 0.0159(11) -0.0054(14)
    C16 0.0477(13) 0.0512(14) 0.0424(13) 0.0060(12) 0.0257(11) 0.0028(12)
    C17 0.0686(18) 0.077(2) 0.0373(13) 0.0120(16) 0.0266(13) -0.0001(13)
    C18 0.0593(17) 0.0757(19) 0.0336(13) 0.0056(15) 0.0126(12) 0.0058(13)
    C19 0.0401(13) 0.0494(14) 0.0367(12) -0.0021(11) 0.0114(10) 0.0057(11)
    C20 0.0304(11) 0.0355(12) 0.0370(11) -0.0028(9) 0.0128(9) 0.0039(10)
    C21 0.0270(11) 0.0298(11) 0.0405(12) -0.0017(9) 0.0118(9) 0.0034(9)
    C22 0.0293(11) 0.0332(12) 0.0515(14) -0.0003(9) 0.0128(10) 0.0035(10)
    C23 0.0375(13) 0.0414(13) 0.0639(16) 0.0083(11) 0.0233(12) 0.0014(12)
    C24 0.0509(15) 0.0520(15) 0.0535(15) 0.0090(12) 0.0278(13) -0.0039(13)
    C25 0.0454(13) 0.0492(14) 0.0395(12) 0.0066(11) 0.0186(11) -0.0003(11)
    C26 0.0337(12) 0.0450(14) 0.0580(16) 0.0089(11) 0.0073(11) 0.0098(12)
    C27 0.0426(14) 0.0561(16) 0.0428(13) 0.0062(12) 0.0040(11) 0.0097(13)
_geom_special_details
;
All e.s.d.'s (except the e.s.d. in the dihedral angle between two l.s. planes)
are estimated using the full covariance matrix. The cell e.s.d.'s are taken
into account individually in the estimation of e.s.d.'s in distances, angles
and torsion angles; correlations between e.s.d.'s in cell parameters are only
used when they are defined by crystal symmetry. An approximate (isotropic)
treatment of cell e.s.d.'s is used for estimating e.s.d.'s involving l.s.
planes.
;
loop_
    _geom_bond_atom_site_label_1
    _geom_bond_atom_site_label_2
    _geom_bond_site_symmetry_2
    _geom_bond_distance
    _geom_bond_publ_flag
    Co1 O2 . 2.078(2) y
    Co1 N4 . 2.155(2) y
    Co1 N3 . 2.161(2) y
    Co1 N2 . 2.172(2) y
    Co1 N1 . 2.190(2) y
    Co1 Cl4 . 2.3985(6) y
    N1 C4 . 1.320(3) ?
    N1 C8 . 1.355(3) ?
    N2 C13 . 1.316(3) ?
    N2 C9 . 1.356(3) ?
    N3 C25 . 1.321(3) ?
    N3 C21 . 1.356(3) ?
    N4 C16 . 1.320(3) ?
    N4 C20 . 1.352(3) ?
    O1 C2 . 1.199(3) ?
    O2 C2 . 1.240(3) ?
    Cl1 C1 . 1.658(6) ?
    Cl2 C1 . 1.75(5) ?
    Cl3 C1 . 1.72(2) ?
    Cl1' C1 . 1.822(3) ?
    Cl2' C1 . 1.766(11) ?
    Cl3' C1 . 1.770(4) ?
    C1 C2 . 1.569(3) ?
    C4 C5 . 1.395(3) ?
    C4 H4 . 0.9300 ?
    C5 C6 . 1.359(4) ?
    C5 H5 . 0.9300 ?
    C6 C7 . 1.390(4) ?
    C6 H6 . 0.9300 ?
    C7 C8 . 1.415(3) ?
    C7 C15 . 1.439(3) ?
    C8 C9 . 1.432(3) ?
    C9 C10 . 1.406(3) ?
    C10 C11 . 1.392(4) ?
    C10 C14 . 1.431(3) ?
    C11 C12 . 1.367(4) ?
    C11 H11 . 0.9300 ?
    C12 C13 . 1.386(3) ?
    C12 H12 . 0.9300 ?
    C13 H13 . 0.9300 ?
    C14 C15 . 1.340(4) ?
    C14 H14 . 0.9300 ?
    C15 H15 . 0.9300 ?
    C16 C17 . 1.394(3) ?
    C16 H16 . 0.9300 ?
    C17 C18 . 1.355(4) ?
    C17 H17 . 0.9300 ?
    C18 C19 . 1.405(4) ?
    C18 H18 . 0.9300 ?
    C19 C20 . 1.405(3) ?
    C19 C27 . 1.435(4) ?
    C20 C21 . 1.436(3) ?
    C21 C22 . 1.403(3) ?
    C22 C23 . 1.398(3) ?
    C22 C26 . 1.436(3) ?
    C23 C24 . 1.355(4) ?
    C23 H23 . 0.9300 ?
    C24 C25 . 1.400(3) ?
    C24 H24 . 0.9300 ?
    C25 H25 . 0.9300 ?
    C26 C27 . 1.346(4) ?
    C26 H26 . 0.9300 ?
    C27 H27 . 0.9300 ?
loop_
    _geom_angle_atom_site_label_1
    _geom_angle_atom_site_label_2
    _geom_angle_atom_site_label_3
    _geom_angle_site_symmetry_1
    _geom_angle_site_symmetry_3
    _geom_angle
    _geom_angle_publ_flag
    O2 Co1 N4 . . 84.70(6) ?
    O2 Co1 N3 . . 104.56(6) ?
    N4 Co1 N3 . . 76.40(7) ?
    O2 Co1 N2 . . 157.18(6) ?
    N4 Co1 N2 . . 87.28(7) ?
    N3 Co1 N2 . . 94.21(7) ?
    O2 Co1 N1 . . 84.80(6) ?
    N4 Co1 N1 . . 100.27(7) ?
    N3 Co1 N1 . . 169.56(7) ?
    N2 Co1 N1 . . 75.65(7) ?
    O2 Co1 Cl4 . . 97.77(5) ?
    N4 Co1 Cl4 . . 168.35(5) ?
    N3 Co1 Cl4 . . 91.98(5) ?
    N2 Co1 Cl4 . . 94.39(5) ?
    N1 Co1 Cl4 . . 91.31(5) ?
    C4 N1 C8 . . 117.74(19) ?
    C4 N1 Co1 . . 127.80(15) ?
    C8 N1 Co1 . . 114.18(14) ?
    C13 N2 C9 . . 117.68(19) ?
    C13 N2 Co1 . . 127.44(15) ?
    C9 N2 Co1 . . 114.68(14) ?
    C25 N3 C21 . . 117.66(19) ?
    C25 N3 Co1 . . 127.58(15) ?
    C21 N3 Co1 . . 114.71(14) ?
    C16 N4 C20 . . 118.3(2) ?
    C16 N4 Co1 . . 126.95(16) ?
    C20 N4 Co1 . . 114.59(14) ?
    C2 O2 Co1 . . 129.44(15) ?
    C2 C1 Cl1 . . 110.4(3) ?
    C2 C1 Cl3 . . 107.9(8) ?
    Cl1 C1 Cl3 . . 104.0(7) ?
    C2 C1 Cl2 . . 105.5(12) ?
    Cl1 C1 Cl2 . . 123.8(18) ?
    Cl3 C1 Cl2 . . 104.3(15) ?
    C2 C1 Cl2' . . 110.8(3) ?
    C2 C1 Cl3' . . 113.3(2) ?
    Cl2' C1 Cl3' . . 108.8(3) ?
    C2 C1 Cl1' . . 108.47(17) ?
    Cl2' C1 Cl1' . . 105.7(4) ?
    Cl3' C1 Cl1' . . 109.5(2) ?
    O1 C2 O2 . . 130.7(2) ?
    O1 C2 C1 . . 117.5(2) ?
    O2 C2 C1 . . 111.7(2) ?
    N1 C4 C5 . . 123.0(2) ?
    N1 C4 H4 . . 118.5 ?
    C5 C4 H4 . . 118.5 ?
    C6 C5 C4 . . 119.7(2) ?
    C6 C5 H5 . . 120.2 ?
    C4 C5 H5 . . 120.2 ?
    C5 C6 C7 . . 119.6(2) ?
    C5 C6 H6 . . 120.2 ?
    C7 C6 H6 . . 120.2 ?
    C6 C7 C8 . . 117.2(2) ?
    C6 C7 C15 . . 124.4(2) ?
    C8 C7 C15 . . 118.4(2) ?
    N1 C8 C7 . . 122.8(2) ?
    N1 C8 C9 . . 117.28(18) ?
    C7 C8 C9 . . 119.9(2) ?
    N2 C9 C10 . . 122.7(2) ?
    N2 C9 C8 . . 117.34(19) ?
    C10 C9 C8 . . 120.0(2) ?
    C11 C10 C9 . . 117.6(2) ?
    C11 C10 C14 . . 123.7(2) ?
    C9 C10 C14 . . 118.8(2) ?
    C12 C11 C10 . . 119.2(2) ?
    C12 C11 H11 . . 120.4 ?
    C10 C11 H11 . . 120.4 ?
    C11 C12 C13 . . 119.4(2) ?
    C11 C12 H12 . . 120.3 ?
    C13 C12 H12 . . 120.3 ?
    N2 C13 C12 . . 123.4(2) ?
    N2 C13 H13 . . 118.3 ?
    C12 C13 H13 . . 118.3 ?
    C15 C14 C10 . . 121.6(2) ?
    C15 C14 H14 . . 119.2 ?
    C10 C14 H14 . . 119.2 ?
    C14 C15 C7 . . 121.3(2) ?
    C14 C15 H15 . . 119.3 ?
    C7 C15 H15 . . 119.3 ?
    N4 C16 C17 . . 122.7(2) ?
    N4 C16 H16 . . 118.7 ?
    C17 C16 H16 . . 118.7 ?
    C18 C17 C16 . . 119.2(2) ?
    C18 C17 H17 . . 120.4 ?
    C16 C17 H17 . . 120.4 ?
    C17 C18 C19 . . 120.3(2) ?
    C17 C18 H18 . . 119.9 ?
    C19 C18 H18 . . 119.9 ?
    C20 C19 C18 . . 116.4(2) ?
    C20 C19 C27 . . 119.0(2) ?
    C18 C19 C27 . . 124.7(2) ?
    N4 C20 C19 . . 123.0(2) ?
    N4 C20 C21 . . 117.54(19) ?
    C19 C20 C21 . . 119.4(2) ?
    N3 C21 C22 . . 123.0(2) ?
    N3 C21 C20 . . 116.70(18) ?
    C22 C21 C20 . . 120.3(2) ?
    C23 C22 C21 . . 117.4(2) ?
    C23 C22 C26 . . 123.7(2) ?
    C21 C22 C26 . . 118.9(2) ?
    C24 C23 C22 . . 119.5(2) ?
    C24 C23 H23 . . 120.3 ?
    C22 C23 H23 . . 120.3 ?
    C23 C24 C25 . . 119.6(2) ?
    C23 C24 H24 . . 120.2 ?
    C25 C24 H24 . . 120.2 ?
    N3 C25 C24 . . 122.9(2) ?
    N3 C25 H25 . . 118.6 ?
    C24 C25 H25 . . 118.6 ?
    C27 C26 C22 . . 120.9(2) ?
    C27 C26 H26 . . 119.5 ?
    C22 C26 H26 . . 119.5 ?
    C26 C27 C19 . . 121.5(2) ?
    C26 C27 H27 . . 119.3 ?
    C19 C27 H27 . . 119.3 ?
loop_
    _geom_hbond_atom_site_label_D
    _geom_hbond_atom_site_label_H
    _geom_hbond_atom_site_label_A
    _geom_hbond_site_symmetry_A
    _geom_hbond_distance_DH
    _geom_hbond_distance_HA
    _geom_hbond_distance_DA
    _geom_hbond_angle_DHA
    _geom_hbond_publ_flag
    C17 H17 O2 4_575 0.93 2.54 3.364(3) 147.5 n
    C11 H11 Cl4 2_655 0.93 2.73 3.548(2) 147.8 n
    C23 H23 O1 3_575 0.93 2.42 3.249(3) 149.0 n
data_global
_journal_date_recd_electronic     2009-12-14
_journal_date_accepted     2009-12-19
_journal_name_full     'Acta Crystallographica, Section E'
_journal_year     2010
_journal_volume     66
_journal_issue      1
_journal_page_first     m102
_journal_page_last     m102
_journal_paper_category     QM
_journal_coeditor_code     GK2250
_publ_contact_author_name     'Changgui Pei'
_publ_contact_author_address
;
  School of Electrics and
 Computer Science and Technology ,
 North University of China,
Taiyuan  030051, PR China
;
_publ_contact_author_email     kxin_2010@163.com
_publ_contact_author_fax     '86 351 501113'
_publ_contact_author_phone     '86 351 501109'
_publ_section_title
;\
Chloridobis(1,10-phenanthroline-\k^2^<i>N</i>,<i>N</i>')(2,2,2-\
trichloroacetato-\k<i>O</i>)cobalt(II)
;
loop_
    _publ_author_name
    _publ_author_address
    'Changgui Pei'
;
  School of Electronics and Computer Science and Technology
North University of China
Taiyuan  030051
People's Republic of China
;
    'Peikang Bai'
;
  School of Materials Science and Engineering
 North University of China
 Taiyuan  030051
People's Republic of China
;
    'Zhangxia Guo'
;
School of Electronic Science and Technology
North University of China
Taiyuan  030051
People's Republic of China
;
