# Supplementary material for: Chloridobis(1,10-phenanthroline-κ2 N,N′)(2,2,2-trichloro­acetato-κO)cobalt(II)
Source: Acta Crystallogr Sect E Struct Rep Online. 2009 Dec 24;66(Pt 1):m102. doi: 10.1107/S1600536809054671 (PMC2980258; doi:10.1107/S1600536809054671)
Supplement: Supplementary file 2 [file e-66-0m102-Isup2.hkl]

# 
# h,k,l, Fc-squared, Fo-squared, sigma(Fo-squared) and status flag 
# 
data_I
_shelx_title ' m  in P2(1)/c' 
_shelx_refln_list_code          4 
_shelx_F_calc_maximum      319.04 
_exptl_crystal_F_000      1244.00 
_reflns_d_resolution_high  0.8394 
 
loop_ 
 _symmetry_equiv_pos_as_xyz 
 'x, y, z' 
 '-x, y+1/2, -z+1/2' 
 '-x, -y, -z' 
 'x, -y-1/2, z-1/2' 
 
_cell_length_a    18.2170 
_cell_length_b    10.4612 
_cell_length_c    14.6638 
_cell_angle_alpha  90.000 
_cell_angle_beta  112.685 
_cell_angle_gamma  90.000 
 
_shelx_F_squared_multiplier     1.000 
 
loop_ 
 _refln_index_h 
 _refln_index_k 
 _refln_index_l 
 _refln_F_squared_calc 
 _refln_F_squared_meas 
 _refln_F_squared_sigma 
 _refln_observed_status 
   2   0   0    10188.44    10493.30     69.15 o 
   3   0   0    14462.65    14672.64     78.43 o 
   4   0   0      278.71      241.38      8.64 o 
   6   0   0     4561.38     4728.75     46.27 o 
   7   0   0     3713.41     4345.67     47.88 o 
   8   0   0      299.81      296.89     14.27 o 
   9   0   0      263.05      283.18     20.11 o 
  10   0   0      754.70      719.04     35.30 o 
  11   0   0      165.33      187.58     13.13 o 
  12   0   0       91.47       94.56      8.86 o 
  13   0   0       12.19       13.71      6.62 o 
  14   0   0      938.13     1024.93     36.06 o 
  15   0   0      700.25      771.52     56.12 o 
  16   0   0     1544.79     1559.11     50.51 o 
  17   0   0     3577.03     3796.87     79.24 o 
  18   0   0       48.13       95.82     13.24 o 
  19   0   0     2617.99     2933.44     78.43 o 
  20   0   0      115.87      228.44     28.30 o 
   1   1   0    18113.00    17322.93    108.07 o 
   2   1   0     1847.67     1991.31     50.71 o 
   3   1   0    18332.38    18174.02    445.22 o 
   4   1   0        9.03       15.78      2.33 o 
   5   1   0     1782.28     1790.89     13.62 o 
   6   1   0     3186.38     3191.00    100.38 o 
   7   1   0     1350.47     1537.85     47.57 o 
   8   1   0     2426.33     2336.51     69.38 o 
   9   1   0      738.68      779.08     24.93 o 
  10   1   0       45.45       65.53      3.88 o 
  11   1   0      119.48      136.10     14.46 o 
  12   1   0      460.29      456.68      9.70 o 
  13   1   0      123.89      127.38      6.60 o 
  14   1   0        2.73        2.11      3.81 o 
  15   1   0       76.08       78.94      7.58 o 
  16   1   0     1220.45     1266.00     36.09 o 
  17   1   0      139.75      138.35     14.68 o 
  18   1   0      623.02      659.87     35.67 o 
  19   1   0        0.97       15.90     12.90 o 
   0   2   0    35368.39    33097.69    173.49 o 
   1   2   0    13597.13    13459.40    369.17 o 
   2   2   0     8796.66     8567.96    203.22 o 
   3   2   0     4004.53     4266.06    143.35 o 
   5   2   0      522.65      541.74     14.11 o 
   6   2   0        0.53       21.25      7.60 o 
   7   2   0     2376.59     2338.05     53.60 o 
   8   2   0     1444.85     1592.50     40.29 o 
   9   2   0      107.28      119.26      6.70 o 
  10   2   0       83.12      103.01      5.25 o 
  11   2   0       78.28       83.02      5.10 o 
  12   2   0      340.16      366.88     14.85 o 
  13   2   0        5.58        2.16      4.05 o 
  14   2   0     1849.19     1927.03     91.34 o 
  15   2   0      711.92      722.68     35.12 o 
  16   2   0        2.38        5.10      7.80 o 
  17   2   0       73.40       49.22     11.70 o 
  18   2   0       59.95       61.84     12.19 o 
  19   2   0       14.62       18.97     11.34 o 
   1   3   0      776.86      767.58     16.91 o 
   2   3   0    21179.87    20806.88    171.60 o 
   3   3   0     3227.56     3172.11     62.28 o 
   4   3   0      332.65      283.28     10.92 o 
   5   3   0     1159.57     1067.17     32.00 o 
   6   3   0    12250.09    12340.81    387.29 o 
   7   3   0     5066.26     5060.20    193.22 o 
   8   3   0      796.71      714.57     17.18 o 
   9   3   0        3.22        6.23      2.59 o 
  10   3   0      753.42      771.99     30.54 o 
  11   3   0      342.63      348.69     16.90 o 
  12   3   0      336.89      336.15     19.20 o 
  13   3   0     1366.26     1371.84     60.33 o 
  14   3   0       36.93       31.42      6.01 o 
  15   3   0      448.41      496.15     21.81 o 
  16   3   0      350.76      323.29     20.18 o 
  17   3   0      553.81      513.72     24.76 o 
  18   3   0      541.98      572.75     26.53 o 
  19   3   0        0.09        2.81      9.75 o 
   0   4   0     8105.21     8093.94    227.63 o 
   1   4   0     2575.16     2648.21     24.25 o 
   2   4   0     1594.60     1452.70     45.30 o 
   3   4   0    11640.23    11656.62    189.27 o 
   4   4   0     4572.95     4833.95    124.93 o 
   5   4   0     7392.54     7413.61    241.88 o 
   6   4   0     2980.93     2974.41     83.05 o 
   8   4   0      462.81      469.51     12.00 o 
   9   4   0       96.48      113.30     10.24 o 
  10   4   0      771.49      794.23     28.20 o 
  11   4   0        9.95        7.58      4.19 o 
  12   4   0     1393.81     1493.73     64.40 o 
  13   4   0      273.95      278.78     23.15 o 
  14   4   0     1990.59     1986.84     86.21 o 
  15   4   0      155.10      212.84     22.77 o 
  16   4   0     1548.14     1620.94     51.41 o 
  17   4   0      992.02     1039.27     36.55 o 
  18   4   0      166.72      198.52     18.47 o 
   1   5   0     8012.92     8122.13    124.65 o 
   2   5   0      749.47      840.73     16.33 o 
   3   5   0      559.77      618.71     14.81 o 
   5   5   0      523.12      519.03     18.78 o 
   6   5   0       87.20      116.63      6.83 o 
   7   5   0       11.39       21.09      4.08 o 
   8   5   0       44.29       47.57      5.16 o 
   9   5   0      891.08      890.03     20.64 o 
  10   5   0      939.92      867.41     47.33 o 
  11   5   0       94.74      110.06      7.86 o 
  12   5   0       31.74       42.42      7.08 o 
  13   5   0      123.12      148.51      9.36 o 
  14   5   0      211.72      239.32     13.94 o 
  15   5   0      426.00      457.14     22.31 o 
  16   5   0       77.16       68.31     10.42 o 
  17   5   0        7.26       10.34     10.28 o 
  18   5   0      280.55      301.25     22.70 o 
   0   6   0        5.12       46.96     14.86 o 
   1   6   0      807.60      801.10     19.70 o 
   2   6   0       24.77       25.64      4.94 o 
   3   6   0     1862.67     1813.02     40.65 o 
   4   6   0       61.63       72.92      5.67 o 
   5   6   0      431.73      362.97     12.19 o 
   6   6   0       13.41       21.60      4.51 o 
   7   6   0       92.77       93.72      6.74 o 
   8   6   0      385.55      395.01     30.39 o 
   9   6   0       58.30       56.63      6.20 o 
  10   6   0      634.34      623.44     34.34 o 
  11   6   0      422.54      382.25     13.36 o 
  12   6   0      332.10      351.68     24.84 o 
  13   6   0        1.17        4.44      5.17 o 
  14   6   0      558.87      568.12     51.42 o 
  15   6   0       30.04       32.58      8.92 o 
  16   6   0      563.90      639.08     22.67 o 
  17   6   0        0.41       -1.12      9.40 o 
   1   7   0     2551.63     2567.42     44.67 o 
   2   7   0     2427.45     2457.27     52.07 o 
   3   7   0        7.81        6.95      5.36 o 
   4   7   0     7469.08     7175.08    207.96 o 
   5   7   0      309.99      297.03     10.88 o 
   6   7   0     2179.61     2039.69     56.24 o 
   7   7   0     1149.08     1149.25     47.72 o 
   8   7   0      196.11      198.55     11.30 o 
   9   7   0        8.41       10.47      5.15 o 
  10   7   0      853.47      896.87     43.60 o 
  11   7   0      112.63      118.30      9.13 o 
  12   7   0      154.73      149.42     10.18 o 
  13   7   0     2012.56     1976.72    110.88 o 
  14   7   0        3.24        7.26      7.64 o 
  15   7   0      883.51      963.92     61.45 o 
  16   7   0       37.56       27.84      9.71 o 
   0   8   0     2555.98     2552.58     60.38 o 
   1   8   0      300.37      277.89     14.89 o 
   2   8   0      901.28      872.85     22.50 o 
   3   8   0      733.36      716.68     18.63 o 
   4   8   0      387.84      360.70     16.06 o 
   5   8   0     1435.60     1459.29     55.95 o 
   6   8   0      687.17      594.94     15.84 o 
   7   8   0      476.53      481.36     23.38 o 
   8   8   0      416.07      370.59     21.59 o 
   9   8   0      307.83      329.46     14.15 o 
  10   8   0      459.65      390.12     18.77 o 
  11   8   0      317.67      307.96     13.60 o 
  12   8   0      748.93      720.24     46.66 o 
  13   8   0       26.47       32.34      8.92 o 
  14   8   0      451.90      459.83     29.56 o 
  15   8   0        8.28        8.38      8.42 o 
   1   9   0      162.23      171.69     14.63 o 
   2   9   0        8.04        9.85      8.24 o 
   3   9   0     1653.59     1706.74     36.65 o 
   4   9   0      417.82      409.96     15.97 o 
   5   9   0      226.99      220.87     13.28 o 
   6   9   0       43.83       53.53      7.36 o 
   7   9   0      349.88      306.61     16.22 o 
   8   9   0       23.46       19.13      6.25 o 
   9   9   0       89.76       73.77      8.35 o 
  10   9   0       15.66        7.66      6.51 o 
  11   9   0       93.59       79.59      9.13 o 
  12   9   0        6.32        8.80      6.93 o 
  13   9   0       22.73       19.54      8.86 o 
   0  10   0     1389.22     1355.68     51.92 o 
   1  10   0      192.03      195.57     20.85 o 
   2  10   0      941.74      972.10     31.25 o 
   3  10   0       28.57       34.07     11.07 o 
   4  10   0      662.43      598.23     30.59 o 
   5  10   0       89.87       97.55     10.70 o 
   6  10   0        0.50       -2.73      7.37 o 
   7  10   0       55.57       56.37      9.62 o 
   8  10   0        0.24        6.56      6.47 o 
   9  10   0      114.15      116.82     10.65 o 
  10  10   0       57.62       48.21      8.69 o 
  11  10   0       20.70       13.97      7.51 o 
   1  11   0     2570.44     2672.22    113.31 o 
   2  11   0      565.70      546.11     38.04 o 
   3  11   0      581.61      625.21     27.57 o 
   4  11   0      394.31      445.04     29.72 o 
   5  11   0        7.43       -1.05      9.59 o 
   6  11   0      114.19      132.11     17.97 o 
   7  11   0        0.11       -9.37      8.56 o 
   8  11   0       21.60       11.06      8.97 o 
   9  11   0        2.95       18.06      9.08 o 
   0  12   0      119.07       95.18     21.33 o 
   1  12   0       18.86       16.16     10.86 o 
   2  12   0        1.02       10.72     12.87 o 
   3  12   0      334.68      372.85     24.35 o 
   4  12   0       11.21       11.10     10.88 o 
   5  12   0      980.43     1081.37    131.32 o 
 -20   1   1      132.51      145.11     17.32 o 
 -19   1   1      120.68      151.84     16.44 o 
 -18   1   1      667.89      718.94     28.12 o 
 -17   1   1        2.22        3.15      8.07 o 
 -16   1   1      156.40      165.38     11.73 o 
 -15   1   1       14.74        6.84      6.01 o 
 -14   1   1      748.94      779.48     21.61 o 
 -13   1   1     1972.08     2004.57     47.02 o 
 -12   1   1      438.54      471.03     10.80 o 
 -11   1   1        3.08        9.42      2.73 o 
 -10   1   1     1331.56     1528.73     35.12 o 
  -9   1   1     3472.59     3142.48     85.43 o 
  -8   1   1     1309.82     1294.56     22.76 o 
  -7   1   1    27521.74    26941.76    446.09 o 
  -6   1   1      223.26      233.46      4.39 o 
  -5   1   1     7528.28     7669.77    166.24 o 
  -4   1   1     2057.72     2266.04     56.79 o 
  -3   1   1       37.71       45.80      3.41 o 
  -2   1   1     1793.73     1835.25     85.13 o 
  -1   1   1       12.27       53.50     16.42 o 
   0   1   1     8698.78     8678.86    185.99 o 
   1   1   1    13068.94    13633.78    456.56 o 
   2   1   1    18995.00    18975.62    528.94 o 
   3   1   1     3582.06     3569.51     95.13 o 
   4   1   1    11820.08    11470.36    301.41 o 
   5   1   1      684.23      717.92     17.01 o 
   6   1   1     7619.80     7296.25    193.30 o 
   7   1   1     2651.24     2547.38     89.43 o 
   8   1   1       84.80      102.85     27.88 o 
   9   1   1      362.90      344.05     14.83 o 
  10   1   1     4045.77     4050.18    148.21 o 
  11   1   1      129.68      136.54      7.44 o 
  12   1   1     6357.83     6492.12    121.68 o 
  13   1   1      369.07      396.45     10.22 o 
  14   1   1      782.27      796.45     20.84 o 
  15   1   1      629.28      677.76     16.65 o 
  16   1   1       42.53       64.45     11.89 o 
  17   1   1      158.43      172.94     17.34 o 
  18   1   1      649.32      686.58     27.85 o 
  19   1   1        0.81       -9.27     13.94 o 
 -20   2   1      694.24      746.22     37.32 o 
 -19   2   1      556.41      638.68     28.46 o 
 -18   2   1       43.73       51.49     11.89 o 
 -17   2   1     1806.54     1793.15     41.09 o 
 -16   2   1     1932.62     1896.37     40.63 o 
 -15   2   1      266.73      311.35     30.41 o 
 -14   2   1      265.25      303.84     21.50 o 
 -13   2   1     4003.96     3986.13    124.42 o 
 -12   2   1      611.42      601.84     18.90 o 
 -11   2   1     1660.96     1709.17     48.21 o 
 -10   2   1       11.27       13.72      3.95 o 
  -9   2   1     3479.68     3462.32     92.07 o 
  -8   2   1     2597.85     2738.10     66.80 o 
  -7   2   1     3824.49     4141.32    123.30 o 
  -6   2   1     4885.99     4896.73    137.69 o 
  -5   2   1     6100.62     5804.48    176.26 o 
  -4   2   1     4367.23     4370.28    104.66 o 
  -3   2   1    86585.23    77018.50   1948.50 o 
  -2   2   1     1606.78     1483.69     29.87 o 
  -1   2   1     8706.39     8880.89    226.11 o 
   0   2   1      852.90      967.69     63.36 o 
   1   2   1        5.49        7.21      1.55 o 
   2   2   1     7015.43     7253.92    131.91 o 
   3   2   1     1324.12     1173.28     18.04 o 
   4   2   1     1766.98     1407.78     56.32 o 
   5   2   1     2200.14     2213.51     59.01 o 
   6   2   1      652.20      581.81     11.50 o 
   7   2   1        5.10       10.15      3.20 o 
   8   2   1       58.72      102.09      6.49 o 
   9   2   1     2839.58     2754.29    163.38 o 
  10   2   1       33.57       27.43      4.86 o 
  11   2   1     2472.17     2545.69    120.86 o 
  12   2   1     3114.91     3241.00     85.31 o 
  13   2   1     1573.53     1638.46     40.81 o 
  14   2   1     4413.66     4514.86    164.52 o 
  15   2   1      443.58      455.85     14.72 o 
  16   2   1     2662.50     2902.93    131.98 o 
  17   2   1        8.80        7.77      8.77 o 
  18   2   1       88.37       96.72     14.21 o 
  19   2   1      598.59      655.19     42.90 o 
 -19   3   1      400.51      384.82     22.93 o 
 -18   3   1      255.34      225.18     19.08 o 
 -17   3   1      103.72       98.32     13.18 o 
 -16   3   1      460.16      445.09     27.53 o 
 -15   3   1      518.69      549.71     34.15 o 
 -14   3   1       68.49       77.90      8.67 o 
 -13   3   1      249.38      252.57     16.56 o 
 -12   3   1      140.84      129.18      7.89 o 
 -11   3   1      269.43      301.23     13.79 o 
 -10   3   1      214.50      233.30     12.56 o 
  -9   3   1      709.27      723.19     15.70 o 
  -8   3   1      100.18      113.48      9.04 o 
  -7   3   1     1921.03     2257.20    103.29 o 
  -6   3   1    14300.33    14324.92    305.51 o 
  -5   3   1     5670.96     5825.73    133.81 o 
  -4   3   1    38520.44    37383.51    768.54 o 
  -3   3   1    11253.16    11304.53    230.88 o 
  -2   3   1     5616.83     5212.43     68.24 o 
  -1   3   1     1375.82     1409.31     23.00 o 
   0   3   1     7001.46     6785.25     58.37 o 
   1   3   1     1772.16     1743.04     79.97 o 
   2   3   1      560.46      571.66     18.88 o 
   3   3   1      471.26      461.69     12.57 o 
   4   3   1       23.98       39.10      3.72 o 
   5   3   1      549.46      525.75     11.14 o 
   6   3   1      445.29      555.80     12.89 o 
   7   3   1     1524.97     1678.90    101.61 o 
   8   3   1     1181.00     1270.84     67.23 o 
   9   3   1      223.48      226.78      9.78 o 
  10   3   1      194.69      205.00      9.88 o 
  11   3   1      145.82      156.32      8.50 o 
  12   3   1      219.08      217.28     11.05 o 
  13   3   1     2742.60     2751.56    114.16 o 
  14   3   1      324.64      366.76     20.76 o 
  15   3   1      116.36      121.21      9.11 o 
  16   3   1       70.75       44.12      8.86 o 
  17   3   1     1721.94     1688.00     41.42 o 
  18   3   1       90.89      128.41     15.60 o 
 -19   4   1      321.33      350.27     23.89 o 
 -18   4   1        1.34       -0.75      9.44 o 
 -17   4   1      311.21      305.07     21.03 o 
 -16   4   1        0.17       12.76      8.84 o 
 -15   4   1      130.65      141.10     11.34 o 
 -14   4   1       59.30       42.25      7.63 o 
 -13   4   1       23.46       14.84      5.00 o 
 -12   4   1       23.95       31.63      5.41 o 
 -11   4   1      227.26      219.73      9.21 o 
 -10   4   1      536.55      532.23     20.52 o 
  -9   4   1     2102.12     2114.09     83.99 o 
  -8   4   1      969.92      965.22     29.44 o 
  -7   4   1        0.19        3.03      2.78 o 
  -6   4   1        8.73       21.43      4.53 o 
  -5   4   1     1029.20     1042.49     33.17 o 
  -4   4   1      457.98      453.68     15.33 o 
  -3   4   1     1191.40     1344.90     25.75 o 
  -2   4   1    14823.84    14708.16    192.22 o 
  -1   4   1     2832.60     2772.53     34.86 o 
   0   4   1     4028.96     3952.13     93.69 o 
   1   4   1     3226.05     3331.34    171.27 o 
   2   4   1        7.53        7.09      2.68 o 
   3   4   1      849.36      728.21     39.38 o 
   4   4   1     4763.32     4502.48    177.24 o 
   5   4   1     3782.74     3946.11    147.31 o 
   6   4   1     1310.34     1429.09     82.35 o 
   7   4   1      810.91      742.02     28.97 o 
   8   4   1     1451.16     1545.11     82.41 o 
   9   4   1        3.78       23.27     11.79 o 
  10   4   1      177.53      178.77      8.80 o 
  11   4   1      243.54      244.68     10.48 o 
  12   4   1       32.05       30.36      5.83 o 
  13   4   1        5.45        6.90      5.42 o 
  14   4   1      139.01      122.57      9.83 o 
  15   4   1       83.37       80.00      9.96 o 
  16   4   1      455.82      466.65     35.16 o 
  17   4   1      138.66      117.76     15.73 o 
  18   4   1        6.72        5.03     17.32 o 
 -18   5   1      536.56      485.23     26.57 o 
 -17   5   1       27.34        7.22      9.04 o 
 -16   5   1      261.95      241.19     18.51 o 
 -15   5   1        3.17       -3.67      6.11 o 
 -14   5   1       29.15       11.41      8.80 o 
 -13   5   1       51.09       51.10      6.62 o 
 -12   5   1       81.11       83.76      7.27 o 
 -11   5   1       11.35       10.26      4.65 o 
 -10   5   1        0.27        4.72      3.99 o 
  -9   5   1      782.18      773.19     34.96 o 
  -8   5   1        6.20        7.69      3.80 o 
  -7   5   1     1307.00     1050.15     41.45 o 
  -6   5   1    11735.81    11954.48    465.34 o 
  -5   5   1     7122.00     6991.32    173.82 o 
  -4   5   1    17360.25    17162.85    313.72 o 
  -3   5   1      218.10      276.38      8.29 o 
  -2   5   1     5741.47     5097.06     41.01 o 
  -1   5   1     2973.62     2948.83     46.05 o 
   0   5   1     5340.31     5159.71    117.64 o 
   1   5   1      105.90       89.91     16.46 o 
   2   5   1        2.05       12.26      6.85 o 
   3   5   1     1970.10     1997.64     90.70 o 
   4   5   1      465.78      355.46     13.12 o 
   5   5   1       20.53       38.09      4.94 o 
   6   5   1      188.98      126.20      8.21 o 
   7   5   1      273.51      236.67     12.49 o 
   8   5   1      424.07      394.02     17.52 o 
   9   5   1      411.83      403.43     29.20 o 
  10   5   1     1563.00     1492.91     50.75 o 
  11   5   1       66.62       57.31      6.48 o 
  12   5   1     1138.09     1069.99     61.89 o 
  13   5   1      287.97      299.52     23.49 o 
  14   5   1      105.67      113.52      9.08 o 
  15   5   1     1113.16     1112.08     47.77 o 
  16   5   1      534.31      586.95     32.62 o 
  17   5   1      914.68      855.71     32.45 o 
 -17   6   1      452.98      455.96     32.91 o 
 -16   6   1       57.59       59.42     17.81 o 
 -15   6   1       70.04       59.80      9.81 o 
 -14   6   1      365.59      342.74     16.30 o 
 -13   6   1      917.47      841.54     56.49 o 
 -12   6   1      577.86      585.35     35.45 o 
 -11   6   1       16.60       19.45      5.55 o 
 -10   6   1      144.36      157.78      9.19 o 
  -9   6   1       10.44       21.44      5.09 o 
  -8   6   1     2677.96     2561.60    118.62 o 
  -7   6   1      687.69      722.78     29.23 o 
  -6   6   1     3477.87     3471.45     79.20 o 
  -5   6   1     1939.04     1813.77     34.08 o 
  -4   6   1      112.21      137.63      7.48 o 
  -3   6   1    14446.78    13838.69    233.20 o 
  -2   6   1      432.71      430.99     13.54 o 
  -1   6   1     4882.63     4963.07     41.87 o 
   0   6   1     8380.19     8138.21     95.32 o 
   1   6   1     1433.50     1284.55     30.93 o 
   2   6   1     3449.76     3397.89     70.73 o 
   3   6   1     1495.60     1461.82     33.81 o 
   4   6   1       23.26       27.50      5.64 o 
   5   6   1     1273.03     1228.38     43.27 o 
   6   6   1      642.24      614.18     30.23 o 
   7   6   1      644.88      589.56     26.45 o 
   8   6   1        1.59        1.41      3.97 o 
   9   6   1      202.22      205.68     12.69 o 
  10   6   1       79.78       84.32      7.68 o 
  11   6   1     4540.25     4318.06    197.63 o 
  12   6   1      131.46      141.99      9.56 o 
  13   6   1     1089.11     1028.88     44.33 o 
  14   6   1      652.39      720.96     50.58 o 
  15   6   1      137.77      131.25     17.66 o 
  16   6   1     1437.64     1593.79    112.08 o 
  17   6   1      134.65      164.85     27.94 o 
 -17   7   1        6.59       -9.36      8.77 o 
 -16   7   1      158.90      190.26     18.26 o 
 -15   7   1       18.64       16.22     10.66 o 
 -14   7   1       35.66       65.19      9.86 o 
 -13   7   1      310.69      269.18     15.14 o 
 -12   7   1      501.11      504.52     19.88 o 
 -11   7   1      231.72      191.71     11.28 o 
 -10   7   1      470.75      483.11     17.26 o 
  -9   7   1      515.90      456.26     32.80 o 
  -8   7   1       10.70        8.04      4.93 o 
  -7   7   1       11.59       10.59      4.98 o 
  -6   7   1      369.52      350.55     11.84 o 
  -5   7   1       48.53       49.41      6.00 o 
  -4   7   1      202.56      214.21      9.55 o 
  -3   7   1      429.84      444.33     13.98 o 
  -2   7   1      210.68      212.36     10.25 o 
  -1   7   1     3761.74     3753.07     45.33 o 
   0   7   1     1510.10     1524.33     18.44 o 
   1   7   1      449.75      363.68     18.76 o 
   2   7   1      368.46      405.54     20.53 o 
   3   7   1      719.63      674.73     17.19 o 
   4   7   1       46.91       61.32      6.43 o 
   5   7   1     2627.46     2534.72     81.70 o 
   6   7   1      111.02       79.16      6.82 o 
   7   7   1      354.80      366.99     13.15 o 
   8   7   1        2.11        1.57      4.56 o 
   9   7   1      744.26      755.25     38.04 o 
  10   7   1      263.86      258.23     28.13 o 
  11   7   1      130.81       99.36      8.90 o 
  12   7   1      302.41      300.19     13.50 o 
  13   7   1      561.72      488.70     29.27 o 
  14   7   1       23.38       24.57      8.80 o 
  15   7   1       83.31      101.87     24.03 o 
  16   7   1        2.86        0.29     10.95 o 
 -15   8   1        8.49       -2.31      7.61 o 
 -14   8   1      122.89       90.07     11.34 o 
 -13   8   1       68.84       35.21      9.27 o 
 -12   8   1       11.88       11.94      6.18 o 
 -11   8   1      280.82      264.32     12.83 o 
 -10   8   1       54.42       45.08      7.35 o 
  -9   8   1       14.44       11.90      5.72 o 
  -8   8   1      784.80      782.07     29.32 o 
  -7   8   1      218.03      200.48     10.58 o 
  -6   8   1       64.91       49.29      7.05 o 
  -5   8   1      226.34      261.24     11.33 o 
  -4   8   1        0.15        2.93      5.42 o 
  -3   8   1     3181.44     3040.50     70.60 o 
  -2   8   1      197.98      217.02     11.45 o 
  -1   8   1     1327.13     1346.29     31.79 o 
   0   8   1     3630.08     3505.91     73.59 o 
   1   8   1     1189.71     1153.97     29.86 o 
   2   8   1     2325.22     2330.18     59.48 o 
   3   8   1        2.59       11.14      5.49 o 
   4   8   1     2205.78     2118.48     90.95 o 
   5   8   1       93.76      100.28      8.08 o 
   6   8   1      137.94      144.09      9.29 o 
   7   8   1        6.97        9.10      5.53 o 
   8   8   1        3.28        5.21      5.24 o 
   9   8   1        3.95        6.59      5.42 o 
  10   8   1      138.68      142.30     10.05 o 
  11   8   1      252.68      231.19     21.50 o 
  12   8   1       14.25        6.61      6.65 o 
  13   8   1      573.82      477.22     53.53 o 
  14   8   1      264.13      316.72     23.02 o 
 -14   9   1       73.32       94.90     12.51 o 
 -13   9   1        2.95        1.69      7.95 o 
 -12   9   1       35.88       29.88      9.04 o 
 -11   9   1      294.79      297.86     20.62 o 
 -10   9   1     1029.86      997.70     46.24 o 
  -9   9   1      706.60      688.38     32.39 o 
  -8   9   1       91.76      103.42      9.22 o 
  -7   9   1     1630.53     1518.16     57.83 o 
  -6   9   1     1223.82     1133.72     26.13 o 
  -5   9   1      201.93      198.49     12.49 o 
  -4   9   1      407.54      399.16     27.31 o 
  -3   9   1       35.78       37.19      9.52 o 
  -2   9   1     1843.55     1773.15     81.00 o 
  -1   9   1     1872.22     1918.95     49.95 o 
   0   9   1      445.95      426.34     20.57 o 
   1   9   1     1743.29     1760.50    113.31 o 
   2   9   1      915.63      884.16     64.11 o 
   3   9   1      249.82      245.41     12.90 o 
   4   9   1       43.52       34.51      7.47 o 
   5   9   1     1183.28     1062.99     54.11 o 
   6   9   1       47.80       38.10      9.79 o 
   7   9   1       68.04       62.04      7.85 o 
   8   9   1      759.19      786.42     39.74 o 
   9   9   1      124.01      106.12     11.94 o 
  10   9   1     1038.21     1023.86     58.15 o 
  11   9   1       94.09       76.68     10.35 o 
  12   9   1      214.86      252.12     19.22 o 
  13   9   1      442.27      475.69     35.84 o 
 -12  10   1       22.08       17.02      8.99 o 
 -11  10   1       14.59       11.63      7.13 o 
 -10  10   1      697.02      690.60     29.10 o 
  -9  10   1      120.95      122.70     10.57 o 
  -8  10   1     1449.28     1530.83     63.08 o 
  -7  10   1      157.24      136.27     12.03 o 
  -6  10   1      510.93      510.38     19.48 o 
  -5  10   1      392.77      408.29     22.26 o 
  -4  10   1      554.35      581.08     25.46 o 
  -3  10   1      470.47      495.50     23.78 o 
  -2  10   1        1.35        1.18      8.45 o 
  -1  10   1      239.68      217.90     17.27 o 
   0  10   1      209.48      209.62     17.09 o 
   1  10   1       15.89        7.89      8.51 o 
   2  10   1     1120.13     1104.93     75.66 o 
   3  10   1      890.86      913.32     45.96 o 
   4  10   1      367.70      416.56     30.48 o 
   5  10   1       82.70      103.13     10.99 o 
   6  10   1      151.69      134.45     13.46 o 
   7  10   1      785.40      792.63     31.17 o 
   8  10   1      236.62      261.99     17.33 o 
   9  10   1      956.70      957.40     38.38 o 
  10  10   1      151.56      156.76     11.74 o 
  11  10   1      172.20      206.23     13.38 o 
  -9  11   1        4.47        3.78      8.03 o 
  -8  11   1        1.40        7.91      8.32 o 
  -7  11   1        0.15       -0.72      9.19 o 
  -6  11   1        0.06       -0.74      9.65 o 
  -5  11   1      305.13      284.49     47.85 o 
  -4  11   1       22.78       32.21     12.33 o 
  -3  11   1        0.67       11.42     10.40 o 
  -2  11   1       73.24       79.97     14.05 o 
  -1  11   1       24.32       31.43     11.70 o 
   0  11   1      157.78      157.35     17.54 o 
   1  11   1      271.92      281.05     20.32 o 
   2  11   1      433.87      486.39     25.33 o 
   3  11   1       25.46       23.28     11.09 o 
   4  11   1       76.96       92.91     14.13 o 
   5  11   1        4.31       -8.32      8.70 o 
   6  11   1       86.59       94.67     14.87 o 
   7  11   1      196.37      201.70     18.99 o 
   8  11   1       71.71       82.53     11.98 o 
  -5  12   1      126.61      133.56     17.72 o 
  -4  12   1      123.17      130.00     16.70 o 
  -3  12   1      286.02      314.84     27.37 o 
  -2  12   1      142.35      151.72     19.51 o 
  -1  12   1       40.25       61.41     13.44 o 
   0  12   1      153.40      123.61     16.08 o 
   1  12   1        6.29       18.50     11.23 o 
   2  12   1      151.16      194.32     19.41 o 
   3  12   1       40.00       41.47     13.26 o 
   4  12   1        1.08        2.07     10.63 o 
 -20   0   2     1086.71     1199.02     53.43 o 
 -19   0   2       62.14      101.45     20.25 o 
 -18   0   2      613.72      581.30     34.59 o 
 -17   0   2       19.49       17.01     13.26 o 
 -16   0   2      694.41      718.28     34.24 o 
 -15   0   2        3.12       -3.25     10.49 o 
 -14   0   2      267.39      274.49     21.55 o 
 -13   0   2       41.70       56.47      7.28 o 
 -12   0   2        0.08       12.31      5.79 o 
 -11   0   2     5318.71     5307.40    305.65 o 
 -10   0   2     4390.00     4784.27    225.31 o 
  -9   0   2     6564.50     6445.38    255.50 o 
  -8   0   2     3578.91     3403.66    175.66 o 
  -7   0   2     1188.17     1238.76     68.30 o 
  -6   0   2    22840.48    22977.94    679.40 o 
  -5   0   2      144.18      184.34     24.11 o 
  -4   0   2      433.10      470.74     27.39 o 
  -2   0   2    14322.00    14301.55    114.92 o 
   0   0   2    18694.56    19939.70     98.19 o 
   1   0   2     4483.04     4447.39     38.11 o 
   2   0   2     1400.84     1579.27     24.40 o 
   3   0   2      108.12      110.90      7.66 o 
   4   0   2     2071.23     2163.76     33.57 o 
   5   0   2      272.41      281.77     13.63 o 
   6   0   2      674.10      772.39     23.41 o 
   7   0   2      565.59      645.58     22.99 o 
   8   0   2     3431.52     3540.91     54.64 o 
   9   0   2      246.66      223.04     15.88 o 
  10   0   2     2865.53     3065.80     55.85 o 
  11   0   2     5417.85     5626.95     78.83 o 
  12   0   2      696.48      743.63     31.98 o 
  13   0   2     8637.51     9396.30    110.39 o 
  15   0   2       99.72       89.76      9.59 o 
  16   0   2     1706.49     2020.43     29.33 o 
  17   0   2       40.04       55.57     11.30 o 
 -20   1   2        1.14       -3.37      9.90 o 
 -19   1   2      513.10      557.67     27.03 o 
 -18   1   2       11.18        2.96      8.19 o 
 -17   1   2      390.38      379.31     20.18 o 
 -16   1   2       15.09       15.25      6.07 o 
 -15   1   2       42.26       48.71      7.60 o 
 -14   1   2      469.69      482.73     15.66 o 
 -13   1   2      140.18      112.96      5.76 o 
 -12   1   2     1315.38     1285.86     27.70 o 
 -11   1   2        4.30        9.71      3.97 o 
 -10   1   2      534.16      407.06      8.61 o 
  -9   1   2     3333.97     3237.99     51.29 o 
  -8   1   2     1615.33     1622.25     38.16 o 
  -7   1   2    25997.28    25627.14    443.27 o 
  -6   1   2      207.41      217.70      7.16 o 
  -5   1   2     4236.92     4192.19     72.13 o 
  -4   1   2    11029.97    11159.86    242.85 o 
  -3   1   2     5486.76     5376.49     68.61 o 
  -1   1   2     1162.71     1204.87     39.21 o 
   0   1   2     2564.71     2743.31     28.73 o 
   1   1   2     1748.49     1802.11     17.68 o 
   2   1   2     5912.48     5758.04     34.86 o 
   3   1   2      278.05      224.89      6.39 o 
   4   1   2       12.04        4.33      2.18 o 
   5   1   2      479.81      454.76     12.15 o 
   6   1   2     3784.22     4060.72     79.69 o 
   7   1   2     6882.09     6802.30    147.35 o 
   8   1   2       62.51       73.96      4.48 o 
   9   1   2     1593.54     1503.79     29.21 o 
  10   1   2     2431.10     2259.69     57.81 o 
  11   1   2     1743.86     1785.85     50.60 o 
  12   1   2      966.00      998.09     22.60 o 
  13   1   2      227.41      237.23     11.21 o 
  14   1   2       42.12       46.85      5.90 o 
  15   1   2      791.95      801.58     17.55 o 
  16   1   2      501.33      491.67     15.92 o 
  17   1   2       59.96       45.00     17.30 o 
  18   1   2      189.05      223.59     27.91 o 
 -20   2   2       72.60       59.69     13.77 o 
 -19   2   2        0.15       -2.33      9.01 o 
 -18   2   2      155.75      162.06     15.86 o 
 -17   2   2        1.16       -5.56     16.56 o 
 -16   2   2       12.43       18.68      8.74 o 
 -15   2   2       26.98       19.68     16.24 o 
 -14   2   2     1326.91     1337.15     57.02 o 
 -13   2   2      131.74      128.66      7.88 o 
 -12   2   2     1759.55     1792.19     67.92 o 
 -11   2   2      190.81      207.22      9.54 o 
 -10   2   2     1421.95     1611.72     50.64 o 
  -9   2   2      185.92      182.68      6.82 o 
  -8   2   2     1646.47     1946.73     40.91 o 
  -7   2   2     3341.70     3669.64    118.27 o 
  -6   2   2      694.44      647.13     28.16 o 
  -5   2   2        1.38        3.31      1.79 o 
  -4   2   2      399.43      484.52     50.17 o 
  -3   2   2    20443.18    20683.87    208.64 o 
  -2   2   2     2423.88     2569.00     41.88 o 
  -1   2   2      110.86      124.82      3.94 o 
   0   2   2     2743.08     2628.35     91.94 o 
   1   2   2     6253.59     6201.65    273.75 o 
   2   2   2      889.29      920.55     30.41 o 
   3   2   2     1695.06     1704.63     37.74 o 
   4   2   2     3264.97     3274.92    106.41 o 
   5   2   2      896.49      964.06     32.05 o 
   6   2   2      198.15      153.92      8.63 o 
   7   2   2     7404.20     7621.06    223.06 o 
   8   2   2       57.19       41.99      4.85 o 
   9   2   2      331.12      352.77     15.40 o 
  10   2   2        0.04       -0.12      3.60 o 
  11   2   2       37.24       60.09      6.22 o 
  12   2   2        9.74       13.69      5.95 o 
  13   2   2     4185.56     4194.28    176.97 o 
  14   2   2        9.33       13.41      5.69 o 
  15   2   2       42.22       62.89      7.76 o 
  16   2   2        0.53        8.35      7.25 o 
  17   2   2      312.00      302.31     30.18 o 
  18   2   2       47.40       59.17     19.93 o 
 -20   3   2       15.54        7.75     11.10 o 
 -19   3   2      280.00      287.61     22.49 o 
 -18   3   2        1.79       -6.75      9.79 o 
 -17   3   2      419.67      367.16     21.36 o 
 -16   3   2      100.39       84.18     12.20 o 
 -15   3   2      100.88      100.21     11.96 o 
 -14   3   2       60.28       60.13      7.89 o 
 -13   3   2      178.37      163.46     10.41 o 
 -12   3   2      733.42      756.79     44.16 o 
 -11   3   2       70.27       83.51      5.88 o 
 -10   3   2     3531.65     3289.17     99.81 o 
  -9   3   2     7909.66     7651.96    257.86 o 
  -8   3   2     9297.88     9344.73    279.59 o 
  -7   3   2     7010.89     6790.20    278.19 o 
  -6   3   2      744.48      778.48     34.86 o 
  -5   3   2    18237.53    17344.61    414.92 o 
  -4   3   2    15158.00    15223.98    232.72 o 
  -3   3   2    25475.35    24903.64    284.13 o 
  -2   3   2     5443.06     5477.59     81.86 o 
  -1   3   2      432.97      458.44      7.59 o 
   0   3   2      899.02      975.60     32.80 o 
   1   3   2     1280.55     1481.85     70.31 o 
   2   3   2     2149.32     2078.61     71.25 o 
   3   3   2       11.16       39.68     20.10 o 
   4   3   2     1262.25     1227.08     44.07 o 
   5   3   2     3355.29     3247.52    144.77 o 
   6   3   2      714.96      719.99     27.30 o 
   7   3   2    10079.03     9951.45    435.51 o 
   8   3   2        3.65       18.64      4.35 o 
   9   3   2     5994.67     5921.24    334.96 o 
  10   3   2     2853.85     2736.58    126.94 o 
  11   3   2     1968.66     1898.70    110.43 o 
  12   3   2     2777.35     2847.14    216.60 o 
  13   3   2      335.09      321.54     26.63 o 
  14   3   2      337.17      352.44     15.10 o 
  15   3   2      248.60      241.37     12.58 o 
  16   3   2      689.67      704.16     62.92 o 
  17   3   2       20.83       22.98     17.79 o 
  18   3   2      417.71      432.42     37.04 o 
 -19   4   2      136.12      110.76     16.01 o 
 -18   4   2      180.82      191.48     17.79 o 
 -17   4   2      477.24      452.89     24.38 o 
 -16   4   2      740.21      745.83     27.85 o 
 -15   4   2      377.82      343.62     19.71 o 
 -14   4   2      717.06      785.21     60.71 o 
 -13   4   2      942.40     1012.97     48.47 o 
 -12   4   2      740.47      757.26     44.82 o 
 -11   4   2     1686.56     1593.44     71.08 o 
 -10   4   2       98.69      121.18      7.77 o 
  -9   4   2     4121.66     3850.99    144.70 o 
  -8   4   2      195.03      152.91     12.83 o 
  -7   4   2       13.43       14.30      3.30 o 
  -6   4   2    14584.92    14727.72    428.22 o 
  -5   4   2     3150.96     2850.20     88.38 o 
  -4   4   2    10480.56    10769.83    191.53 o 
  -3   4   2     3405.01     3118.53     46.50 o 
  -2   4   2     2696.21     2791.86     42.09 o 
  -1   4   2     3987.10     3788.61     58.11 o 
   0   4   2     9717.22     9577.24    342.33 o 
   1   4   2     4432.38     4243.73    162.70 o 
   2   4   2       13.29        6.50      2.85 o 
   3   4   2     4830.35     4573.26    154.34 o 
   4   4   2      769.65      766.60     40.32 o 
   5   4   2     1877.29     1648.11     94.42 o 
   6   4   2     4573.99     4589.96    271.21 o 
   7   4   2      269.41      244.11     11.01 o 
   8   4   2     1547.04     1445.43     41.52 o 
   9   4   2     1126.37     1069.39     68.57 o 
  10   4   2     2388.22     2430.10    159.98 o 
  11   4   2     1380.64     1356.58     75.77 o 
  12   4   2        2.46        3.07      5.70 o 
  13   4   2     2372.40     2379.07     99.50 o 
  14   4   2      362.17      400.31     26.34 o 
  15   4   2      861.58      913.25     22.16 o 
  16   4   2      807.33      920.00     48.86 o 
  17   4   2       22.25       25.15     11.99 o 
 -19   5   2        1.21       -3.30     20.46 o 
 -18   5   2       12.30        7.96     10.78 o 
 -17   5   2       38.38       68.55     13.01 o 
 -16   5   2      292.44      255.34     18.48 o 
 -15   5   2      550.18      597.48     25.26 o 
 -14   5   2       60.25       49.56      8.01 o 
 -13   5   2      298.44      313.51     19.22 o 
 -12   5   2      433.14      443.44     24.66 o 
 -11   5   2       14.90        9.87      4.51 o 
 -10   5   2      341.60      323.23     16.92 o 
  -9   5   2      172.31      149.35      7.95 o 
  -8   5   2       61.36       62.65      5.58 o 
  -7   5   2     5823.92     5573.42    161.96 o 
  -6   5   2     1383.05     1431.60     52.75 o 
  -5   5   2       19.23       11.34      3.80 o 
  -4   5   2     1097.60     1101.17     42.51 o 
  -3   5   2     2745.61     2966.64     24.50 o 
  -1   5   2     2847.01     3153.96     43.11 o 
   0   5   2     7718.76     8467.29    260.53 o 
   1   5   2     3955.93     4153.24    157.89 o 
   4   5   2     3394.07     3010.55    114.45 o 
   5   5   2      223.42      192.01     12.51 o 
   6   5   2       99.31       89.54     12.52 o 
   7   5   2      177.07      179.04      9.84 o 
   8   5   2      189.12      188.74     21.24 o 
   9   5   2      705.02      702.88     52.55 o 
  10   5   2       23.65       18.45      5.92 o 
  11   5   2      221.07      224.02     20.30 o 
  12   5   2      952.24      930.84     42.99 o 
  13   5   2       25.54       19.73      6.21 o 
  14   5   2      330.58      313.02     14.82 o 
  15   5   2      128.28      133.78     12.37 o 
  16   5   2        1.42       -2.36     10.07 o 
  17   5   2      275.84      330.87     26.34 o 
 -18   6   2       11.93       20.07     11.47 o 
 -17   6   2      340.10      288.56     21.76 o 
 -16   6   2       38.65       39.53     11.12 o 
 -15   6   2       50.98       52.71     12.86 o 
 -14   6   2      696.18      742.77     35.01 o 
 -13   6   2       23.23       17.75      9.85 o 
 -12   6   2     2266.18     2316.57    126.04 o 
 -11   6   2     1926.57     1825.67    108.24 o 
 -10   6   2      403.34      420.45     21.97 o 
  -9   6   2      159.68      196.48     16.87 o 
  -8   6   2      198.62      196.91      9.44 o 
  -7   6   2       65.32       82.03      6.41 o 
  -6   6   2     1071.79     1022.69     28.84 o 
  -5   6   2      687.97      673.33     13.97 o 
  -4   6   2       94.69      105.55      6.69 o 
  -3   6   2     4241.98     4136.19     31.64 o 
  -2   6   2     1853.13     1933.11     28.75 o 
  -1   6   2      287.57      234.27      9.54 o 
   0   6   2     2528.07     2631.82     79.19 o 
   1   6   2     1274.50     1294.94     48.20 o 
   2   6   2       14.59       16.40      6.71 o 
   3   6   2     2225.26     2043.73     72.76 o 
   4   6   2      109.68      122.96      8.50 o 
   5   6   2     2126.64     1953.22     96.22 o 
   6   6   2       40.09       30.80      7.53 o 
   7   6   2      527.98      541.04     47.50 o 
   8   6   2      302.46      306.83     25.90 o 
   9   6   2       24.72       22.77      6.26 o 
  10   6   2     1192.79     1176.04     67.28 o 
  11   6   2      973.26     1003.35     54.33 o 
  12   6   2      439.67      417.81     17.17 o 
  13   6   2      183.13      167.97     11.22 o 
  14   6   2      493.16      495.34     28.50 o 
  15   6   2       55.30       65.90     14.43 o 
  16   6   2        3.92       16.63     11.87 o 
 -17   7   2       48.93       49.30     13.34 o 
 -16   7   2        9.04        4.99      9.98 o 
 -15   7   2      742.95      752.82     43.48 o 
 -14   7   2      433.06      412.26     32.36 o 
 -13   7   2      419.18      433.61     21.25 o 
 -12   7   2      505.93      532.66     23.10 o 
 -11   7   2       11.52       12.20      5.64 o 
 -10   7   2      145.35      154.39      9.65 o 
  -9   7   2      570.55      529.27     15.90 o 
  -8   7   2      439.36      403.47     13.05 o 
  -7   7   2     5097.64     4792.07    147.56 o 
  -6   7   2      188.44      178.68      9.12 o 
  -5   7   2     3954.62     3922.33     55.19 o 
  -4   7   2      161.71      140.79      8.23 o 
  -3   7   2      611.65      630.94     19.95 o 
  -2   7   2     3636.45     3583.53     46.16 o 
  -1   7   2      360.42      378.54     10.35 o 
   0   7   2      644.02      732.14     16.71 o 
   1   7   2      175.85      139.23     18.20 o 
   2   7   2      214.01      221.08     37.49 o 
   3   7   2     1804.59     1704.06    165.58 o 
   4   7   2      660.94      602.86     34.78 o 
   5   7   2      280.38      274.77     12.66 o 
   6   7   2       17.34       20.43      5.15 o 
   7   7   2     1263.03     1220.02     51.17 o 
   8   7   2      106.96      105.79      8.25 o 
   9   7   2     1923.59     1920.74     90.89 o 
  10   7   2      197.05      194.02     18.43 o 
  11   7   2      501.48      485.67     17.88 o 
  12   7   2     1937.94     1887.66    109.56 o 
  13   7   2      115.72       98.75     10.09 o 
  14   7   2      805.36      802.77     50.58 o 
  15   7   2      408.28      436.54     26.05 o 
 -16   8   2        3.72        4.45      9.20 o 
 -15   8   2       53.67       81.71     11.49 o 
 -14   8   2        8.28       -3.99      9.10 o 
 -13   8   2      345.85      353.03     25.40 o 
 -12   8   2        0.08       -3.81      6.62 o 
 -11   8   2     1001.99     1032.54     49.49 o 
 -10   8   2      953.47      998.34     31.40 o 
  -9   8   2     2030.23     2040.02     73.60 o 
  -8   8   2      944.15      960.56     20.08 o 
  -7   8   2     1101.10     1148.91     31.76 o 
  -6   8   2     5350.12     5143.02    132.73 o 
  -5   8   2     1768.05     1683.08     34.88 o 
  -4   8   2      857.71      821.69     17.52 o 
  -3   8   2      114.06      104.10      8.99 o 
  -2   8   2     1161.83     1209.00     22.79 o 
  -1   8   2      459.21      454.53     19.79 o 
   0   8   2      101.69       89.59     11.73 o 
   1   8   2       52.18       56.71      7.40 o 
   2   8   2      353.36      351.53     13.93 o 
   3   8   2      456.64      493.85     16.37 o 
   4   8   2       94.87      114.24      9.67 o 
   5   8   2        3.15        8.35      6.19 o 
   6   8   2     2892.46     2685.92     96.42 o 
   7   8   2      271.58      278.11     21.73 o 
   8   8   2     1336.22     1288.30     76.62 o 
   9   8   2      329.47      316.25     20.91 o 
  10   8   2      725.83      710.32     35.31 o 
  11   8   2     1770.85     1687.77     79.86 o 
  12   8   2      142.85      138.35     11.08 o 
  13   8   2     1021.82     1005.13     90.52 o 
  14   8   2       36.27       61.81     14.45 o 
 -14   9   2      396.50      415.49     31.22 o 
 -13   9   2        1.18       -0.88      7.20 o 
 -12   9   2      230.21      270.47     24.67 o 
 -11   9   2        2.15       -3.37      6.01 o 
 -10   9   2      219.63      213.60     12.30 o 
  -9   9   2        1.32        8.21      6.08 o 
  -8   9   2      151.18      165.63     10.73 o 
  -7   9   2      176.62      161.32     10.43 o 
  -6   9   2      221.32      249.82     11.97 o 
  -5   9   2       10.85        7.71      6.74 o 
  -4   9   2     1563.80     1571.24     31.13 o 
  -3   9   2      127.67      132.40     13.79 o 
  -2   9   2       81.61       75.44     11.49 o 
  -1   9   2       26.20       22.31      9.15 o 
   0   9   2       15.12       16.48      8.49 o 
   1   9   2       15.08        4.28      9.79 o 
   2   9   2      222.82      247.23     17.54 o 
   3   9   2      176.19      196.69     12.37 o 
   4   9   2      462.58      507.77     18.06 o 
   5   9   2      638.99      651.10     30.70 o 
   6   9   2       15.14       10.14      6.99 o 
   7   9   2       45.89       58.17      8.05 o 
   8   9   2       42.99       52.77      8.22 o 
   9   9   2        4.35        4.47      6.46 o 
  10   9   2      104.14      102.65     12.99 o 
  11   9   2        0.30        1.34      6.34 o 
  12   9   2        0.25        2.62      6.79 o 
 -12  10   2      120.22      144.37     25.50 o 
 -11  10   2      153.47      160.71     14.09 o 
 -10  10   2       22.60       14.90      7.10 o 
  -9  10   2      338.55      354.46     19.50 o 
  -8  10   2      258.24      280.60     14.21 o 
  -7  10   2        5.84       10.52      6.51 o 
  -6  10   2      661.79      620.40     26.65 o 
  -5  10   2     1199.65     1125.32     55.19 o 
  -4  10   2      169.53      214.38     17.83 o 
  -3  10   2     1359.59     1341.25     36.78 o 
  -2  10   2       20.45       22.71      9.33 o 
  -1  10   2      400.21      404.17     21.31 o 
   0  10   2       14.24        9.96      8.41 o 
   1  10   2       46.52       33.63      9.88 o 
   2  10   2      153.81      156.47     15.60 o 
   3  10   2        2.89        2.38      8.60 o 
   4  10   2      456.15      466.46     34.59 o 
   5  10   2      228.50      183.18     13.75 o 
   6  10   2       19.44        9.11      7.56 o 
   7  10   2       18.08       18.56      8.65 o 
   8  10   2      159.99      136.76     13.60 o 
   9  10   2      216.23      205.43     16.98 o 
  10  10   2       90.88       91.47     13.54 o 
 -10  11   2      128.28      117.68     13.96 o 
  -9  11   2      138.29      137.84     11.60 o 
  -8  11   2       83.66      107.23     15.09 o 
  -7  11   2      594.94      647.08     44.03 o 
  -6  11   2      157.84      141.43     16.57 o 
  -5  11   2      560.40      599.70     27.24 o 
  -4  11   2     1173.50     1254.71     37.62 o 
  -3  11   2      475.21      479.44     25.56 o 
  -2  11   2      800.72      802.37     31.01 o 
  -1  11   2       11.71       12.08      9.96 o 
   0  11   2     1033.03     1041.45     41.44 o 
   1  11   2       47.36       47.75     12.11 o 
   2  11   2      311.65      348.46     32.92 o 
   3  11   2       36.85       26.27     11.30 o 
   4  11   2      131.16      128.30     16.43 o 
   5  11   2      168.69      163.92     19.50 o 
   6  11   2      349.32      299.90     21.53 o 
   7  11   2       66.03       59.74     11.74 o 
   8  11   2        1.06        7.55      9.10 o 
  -5  12   2       20.81       27.95     12.56 o 
  -4  12   2      180.53      218.40     20.56 o 
  -3  12   2      119.04      118.10     16.25 o 
  -2  12   2       22.59       11.65     11.84 o 
  -1  12   2      256.21      262.42     21.33 o 
   0  12   2        5.78        7.63     15.58 o 
   1  12   2        1.26       -9.25      8.95 o 
   2  12   2      261.37      298.62     22.00 o 
   3  12   2       53.85       53.36     14.04 o 
 -21   1   3        4.23       -9.42      8.97 o 
 -20   1   3      310.43      363.47     22.47 o 
 -19   1   3        1.61        8.56      9.88 o 
 -18   1   3      313.42      340.97     20.32 o 
 -17   1   3       59.54       65.88     22.23 o 
 -16   1   3      168.29      164.61     11.11 o 
 -15   1   3      799.28      774.94     25.46 o 
 -14   1   3      727.63      757.40     18.84 o 
 -13   1   3     1031.99      949.73     20.10 o 
 -12   1   3     1542.97     1544.84     38.69 o 
 -11   1   3      267.75      341.21     17.53 o 
 -10   1   3    12811.67    12799.06    303.25 o 
  -9   1   3      183.85      150.42     20.11 o 
  -8   1   3     3996.88     3736.85    102.83 o 
  -7   1   3     4518.57     4205.72    121.53 o 
  -6   1   3      156.01      125.06      3.18 o 
  -5   1   3     4595.15     4454.37     92.52 o 
  -4   1   3     6091.04     6048.20     54.93 o 
  -2   1   3      385.71      387.40      6.07 o 
  -1   1   3      343.80      373.34      5.75 o 
   0   1   3    25629.17    26493.55    472.83 o 
   1   1   3     5989.88     6074.38    107.93 o 
   2   1   3      484.57      555.92     15.31 o 
   3   1   3        6.24        5.81      1.92 o 
   4   1   3     4709.94     4533.78    107.33 o 
   5   1   3        5.30       23.57      7.12 o 
   6   1   3     7281.23     7134.61    152.85 o 
   7   1   3     2571.62     2560.91     59.99 o 
   8   1   3      961.55     1069.33     27.84 o 
   9   1   3     5151.33     4984.00    160.45 o 
  10   1   3       30.09       30.13      5.20 o 
  11   1   3     3926.95     3885.87    108.60 o 
  12   1   3      121.05      129.91      8.70 o 
  13   1   3     1703.61     1800.39     55.22 o 
  14   1   3       27.76       42.17      6.57 o 
  15   1   3      547.06      492.21     22.63 o 
  16   1   3       74.24      121.44     10.12 o 
  17   1   3      589.98      652.00     27.91 o 
  18   1   3       25.88        7.66     16.45 o 
 -20   2   3      138.72      184.17     20.98 o 
 -19   2   3       93.46       97.58     13.99 o 
 -18   2   3      227.39      231.72     17.90 o 
 -17   2   3       82.46       80.16     11.95 o 
 -16   2   3      400.63      388.02     19.83 o 
 -15   2   3      182.57      206.74     15.45 o 
 -14   2   3     2285.28     2210.18     50.45 o 
 -13   2   3      934.77      936.35     38.90 o 
 -12   2   3     8898.23     8909.60    313.38 o 
 -11   2   3     3334.90     3218.58     90.41 o 
 -10   2   3     1802.39     1638.94     40.94 o 
  -9   2   3     8210.74     8109.34    228.37 o 
  -8   2   3     1332.50     1246.49     38.47 o 
  -7   2   3     8432.59     8279.65    212.71 o 
  -6   2   3     8512.98     8270.75    144.72 o 
  -5   2   3     1888.95     1859.55     46.08 o 
  -4   2   3     2247.26     2128.71     32.93 o 
  -3   2   3     5676.12     5539.50     94.89 o 
  -2   2   3      575.09      509.09      6.48 o 
  -1   2   3     3043.65     3012.11     30.83 o 
   0   2   3      410.52      434.68      8.03 o 
   2   2   3     4840.15     5001.17    153.88 o 
   3   2   3     7496.34     7116.24    223.73 o 
   4   2   3     3612.88     3500.74    120.74 o 
   5   2   3     2986.55     2800.48     71.24 o 
   6   2   3     1540.60     1444.36     36.03 o 
   7   2   3     7813.03     7546.13    195.63 o 
   8   2   3     5275.04     5006.68    201.61 o 
   9   2   3      365.48      405.99     20.63 o 
  10   2   3     5278.06     5023.63    190.69 o 
  11   2   3      840.63      782.06     38.49 o 
  12   2   3     2457.36     2397.55     78.68 o 
  13   2   3     3732.52     3771.72    159.71 o 
  14   2   3      491.95      553.76     43.05 o 
  15   2   3        4.12       -2.70      7.81 o 
  16   2   3       60.72       61.32     11.85 o 
  17   2   3       58.08       93.38     14.49 o 
  18   2   3      206.53      207.81     28.24 o 
 -20   3   3        5.54       -0.84     10.09 o 
 -19   3   3       33.82       21.88     11.47 o 
 -18   3   3        6.32        8.18      9.47 o 
 -17   3   3     1028.47      957.87     43.80 o 
 -16   3   3      168.38      130.74     13.43 o 
 -15   3   3      222.85      270.66     16.88 o 
 -14   3   3        5.44        6.98      7.31 o 
 -13   3   3     1648.05     1736.33     98.56 o 
 -12   3   3     1566.40     1593.74     80.46 o 
 -11   3   3      582.79      619.88     21.77 o 
 -10   3   3     4266.49     4078.86    134.01 o 
  -9   3   3       36.39       33.87      3.38 o 
  -8   3   3     1802.17     1662.03     30.79 o 
  -7   3   3      468.02      451.79     11.15 o 
  -6   3   3    11631.18    11882.03    263.03 o 
  -5   3   3      574.72      608.31     11.07 o 
  -4   3   3     1477.59     1465.60     16.48 o 
  -3   3   3      103.62      107.85      4.86 o 
  -2   3   3      776.77      815.47      9.09 o 
  -1   3   3     3163.39     3271.33     54.76 o 
   0   3   3     1569.03     1614.41     56.49 o 
   1   3   3     2896.18     3084.46     79.13 o 
   2   3   3     2568.44     2592.51     90.21 o 
   3   3   3       28.24       26.04      3.08 o 
   4   3   3     1789.35     1870.81     61.94 o 
   5   3   3     3823.21     3879.90    151.40 o 
   6   3   3      311.30      305.67     16.62 o 
   7   3   3     8650.91     8454.31    384.37 o 
   8   3   3     4239.51     4308.08    184.58 o 
   9   3   3     1811.29     1680.24     68.99 o 
  10   3   3       14.49       10.01      5.17 o 
  11   3   3      380.21      407.64     28.57 o 
  12   3   3     2436.56     2357.35    149.34 o 
  13   3   3       95.54      104.94      9.96 o 
  14   3   3       31.62       26.95     16.01 o 
  15   3   3       59.84       46.87      9.37 o 
  16   3   3      233.67      292.79     16.78 o 
  17   3   3      116.55      131.31     31.21 o 
 -20   4   3       11.43        6.96     10.54 o 
 -19   4   3        4.36       -5.62      9.97 o 
 -18   4   3        0.36       -0.70     17.83 o 
 -17   4   3     1254.75     1184.80     35.82 o 
 -16   4   3        6.12        7.81      7.97 o 
 -15   4   3       16.56       25.61     15.00 o 
 -14   4   3       26.12       28.87      8.69 o 
 -13   4   3      168.09      156.11     11.31 o 
 -12   4   3      675.12      683.18     36.47 o 
 -11   4   3      175.80      177.06     10.13 o 
 -10   4   3      272.31      253.07     13.81 o 
  -9   4   3      974.10     1015.44     36.50 o 
  -8   4   3       76.35       68.21      8.69 o 
  -7   4   3      168.02      169.33     32.40 o 
  -6   4   3     5728.49     5862.85    105.87 o 
  -5   4   3      842.74      826.59     14.45 o 
  -4   4   3     1337.79     1305.37     15.30 o 
  -3   4   3     6168.67     6142.22     41.48 o 
  -2   4   3     4979.76     5012.16     80.54 o 
  -1   4   3      188.44      196.12     11.71 o 
   0   4   3     1404.76     1418.29     54.79 o 
   2   4   3     3813.23     3849.81    150.93 o 
   3   4   3     1530.63     1585.98     63.76 o 
   4   4   3     4082.66     4079.39    195.22 o 
   5   4   3      469.87      528.33     32.72 o 
   6   4   3        2.90        2.68      3.79 o 
   7   4   3      499.03      466.63     32.89 o 
   8   4   3        1.34        4.35      4.45 o 
   9   4   3       35.45       42.66      8.07 o 
  10   4   3      421.86      394.29     16.80 o 
  11   4   3      578.11      536.67     35.10 o 
  12   4   3       29.50       42.61      7.63 o 
  13   4   3      187.32      201.53     28.93 o 
  14   4   3      117.53      127.50     16.99 o 
  15   4   3       10.77       17.24      8.21 o 
  16   4   3      131.67      137.05     23.43 o 
  17   4   3       92.90      123.82     16.25 o 
 -19   5   3        1.69       -7.08     12.11 o 
 -18   5   3      198.07      208.83     19.16 o 
 -17   5   3        6.21       11.45      9.72 o 
 -16   5   3      585.22      524.65     25.05 o 
 -15   5   3      116.37      112.67     13.65 o 
 -14   5   3       55.23       52.15      8.13 o 
 -13   5   3      296.11      334.27     25.55 o 
 -12   5   3     1561.84     1567.13     82.25 o 
 -11   5   3      617.35      617.92     26.05 o 
 -10   5   3     2391.36     2311.63    111.08 o 
  -9   5   3     1861.75     1733.95     64.45 o 
  -8   5   3     6491.66     6283.80    138.61 o 
  -7   5   3    14499.09    14108.41    349.34 o 
  -6   5   3    10394.19    10200.23    177.95 o 
  -5   5   3     1644.88     1558.84     21.02 o 
  -4   5   3      515.96      467.55     33.77 o 
  -3   5   3     2350.89     2430.42     28.53 o 
  -2   5   3       43.45       33.16      5.03 o 
  -1   5   3        6.21        8.67      3.43 o 
   0   5   3     2382.84     2442.63     68.00 o 
   1   5   3     1130.42     1306.88     69.24 o 
   2   5   3      565.75      686.68     40.93 o 
   3   5   3       19.91       24.07      8.00 o 
   4   5   3     4212.60     4409.07    244.33 o 
   5   5   3     1715.20     1648.85     81.60 o 
   6   5   3     5687.60     5333.11    350.29 o 
   7   5   3     5378.88     5131.50    293.71 o 
   8   5   3     1930.27     1931.12    152.84 o 
   9   5   3     3023.49     2923.89    206.25 o 
  10   5   3        7.38        5.35      5.56 o 
  11   5   3      975.80      995.88     73.41 o 
  12   5   3      669.68      691.63     35.83 o 
  13   5   3        1.78        1.12      7.65 o 
  14   5   3      303.44      310.59     16.48 o 
  15   5   3      339.79      355.50     18.02 o 
  16   5   3      291.36      329.80     54.27 o 
 -18   6   3        3.04      -13.71      9.14 o 
 -17   6   3      253.83      254.03     19.71 o 
 -16   6   3      151.83      143.73     15.51 o 
 -15   6   3      103.52       71.60     12.35 o 
 -14   6   3     1824.48     1900.99    123.49 o 
 -13   6   3       97.81      126.71     15.03 o 
 -12   6   3     1558.56     1740.43     75.48 o 
 -11   6   3     2191.62     2180.07     82.63 o 
 -10   6   3     1552.78     1559.09     54.11 o 
  -9   6   3     3639.85     3668.78     92.06 o 
  -8   6   3      272.56      247.05     10.03 o 
  -7   6   3     4575.26     4519.94    112.37 o 
  -6   6   3     1316.71     1238.96     31.12 o 
  -5   6   3      162.66      143.93      7.66 o 
  -4   6   3     3136.30     3188.94     28.36 o 
  -3   6   3      334.37      316.05      9.85 o 
  -2   6   3      116.47       98.08      7.24 o 
  -1   6   3     1090.14     1019.63     26.57 o 
   0   6   3     4536.31     4575.70    209.84 o 
   1   6   3        4.20        2.46      3.56 o 
   2   6   3      298.58      303.86     13.63 o 
   3   6   3     1306.43     1263.16     96.73 o 
   4   6   3      343.14      311.28     18.71 o 
   5   6   3     6120.04     5710.47    318.91 o 
   6   6   3       14.99       10.11      7.67 o 
   7   6   3      703.18      660.35     43.35 o 
   8   6   3     2028.43     1983.41    125.05 o 
   9   6   3      497.87      478.27     25.98 o 
  10   6   3     3162.69     3022.29    163.27 o 
  11   6   3      214.82      198.13     30.42 o 
  12   6   3      400.90      416.07     37.55 o 
  13   6   3     1050.19     1089.44     70.18 o 
  14   6   3       13.01        2.53      7.70 o 
  15   6   3      622.87      610.09     42.99 o 
 -17   7   3       91.43       83.44     14.34 o 
 -16   7   3       77.09       83.24     13.94 o 
 -15   7   3       93.66       90.57     14.38 o 
 -14   7   3        0.29       -1.52      7.44 o 
 -13   7   3     1282.82     1225.93    103.48 o 
 -12   7   3      345.03      332.13     15.93 o 
 -11   7   3      383.43      359.90     13.27 o 
 -10   7   3      208.08      264.91     12.27 o 
  -9   7   3     1400.30     1281.90     42.97 o 
  -8   7   3        4.85        3.43      4.61 o 
  -7   7   3        3.26       14.25      5.31 o 
  -6   7   3      314.79      264.29     10.65 o 
  -5   7   3      593.41      574.51     14.52 o 
  -4   7   3     1926.73     1809.70     23.29 o 
  -3   7   3      935.73      982.43     17.34 o 
  -2   7   3     2362.62     2332.45     29.18 o 
  -1   7   3     1860.92     1774.20     37.31 o 
   0   7   3     1509.03     1492.03     43.04 o 
   1   7   3     2551.59     2567.07    189.42 o 
   2   7   3     2472.02     2378.37    192.19 o 
   3   7   3     2432.78     2480.69    242.40 o 
   4   7   3     1010.37     1069.59     91.42 o 
   5   7   3      661.03      655.84     24.75 o 
   6   7   3       27.74       35.46      6.85 o 
   7   7   3       58.88       68.70     15.92 o 
   8   7   3      164.15      179.96     12.02 o 
   9   7   3       39.63       30.19      7.52 o 
  10   7   3        0.76        0.81      5.58 o 
  11   7   3       41.01       36.39      7.23 o 
  12   7   3      249.98      233.52     23.52 o 
  13   7   3      101.52       91.27     11.68 o 
  14   7   3        6.06        1.83      8.34 o 
 -16   8   3        0.51        2.94      9.67 o 
 -15   8   3        6.97        1.79      8.78 o 
 -14   8   3      785.01      765.01     51.24 o 
 -13   8   3       12.03       14.47      8.18 o 
 -12   8   3       69.95       99.97     11.27 o 
 -11   8   3      256.83      275.01     16.00 o 
 -10   8   3        0.59        8.01      6.04 o 
  -9   8   3     1973.59     2011.23     78.79 o 
  -8   8   3      133.93      150.60      9.72 o 
  -7   8   3       18.42        9.04      5.53 o 
  -6   8   3      712.27      643.07     24.90 o 
  -5   8   3      904.05      920.76     18.91 o 
  -4   8   3      119.78      106.35      7.86 o 
  -3   8   3      322.54      312.40     13.03 o 
  -2   8   3      179.99      186.04     10.68 o 
  -1   8   3      398.32      382.81     33.08 o 
   0   8   3     1095.32     1123.19     66.28 o 
   1   8   3        4.82        5.69      7.23 o 
   2   8   3      368.71      386.26     28.31 o 
   3   8   3       10.09       21.36      8.63 o 
   4   8   3      690.05      718.36     64.67 o 
   5   8   3      172.41      147.81     31.86 o 
   6   8   3       10.79       21.22      7.39 o 
   7   8   3      272.46      271.64     17.72 o 
   8   8   3      457.14      474.43     20.96 o 
   9   8   3       30.48       46.70      7.36 o 
  10   8   3      320.64      324.70     22.52 o 
  11   8   3      146.20      158.21     18.40 o 
  12   8   3       26.70       28.85      9.17 o 
  13   8   3      472.64      528.97     52.62 o 
 -14   9   3       89.66       98.97     15.82 o 
 -13   9   3      163.82      177.77     14.18 o 
 -12   9   3      385.40      378.50     28.93 o 
 -11   9   3      548.90      600.47     49.75 o 
 -10   9   3     1564.34     1477.65     73.39 o 
  -9   9   3        6.14        5.03      5.94 o 
  -8   9   3     1000.35      976.65     34.77 o 
  -7   9   3     1123.23     1249.82     36.39 o 
  -6   9   3      199.48      196.07     11.31 o 
  -5   9   3     2268.08     2249.30     34.42 o 
  -4   9   3     1626.81     1593.23     28.70 o 
  -3   9   3      842.64      844.93     27.52 o 
  -2   9   3       44.01       45.73     12.18 o 
  -1   9   3      593.11      593.09     23.93 o 
   0   9   3       40.69       38.12      9.81 o 
   1   9   3      251.26      265.00     17.54 o 
   2   9   3      870.13      866.58     49.21 o 
   3   9   3      490.98      498.63     18.14 o 
   4   9   3       11.79       21.96      9.90 o 
   5   9   3      224.91      227.21     14.20 o 
   6   9   3     1663.73     1614.12     93.11 o 
   7   9   3     1889.17     1764.27    120.78 o 
   8   9   3      834.89      769.54     47.06 o 
   9   9   3     1010.58      959.64     60.20 o 
  10   9   3      107.13      100.44     12.63 o 
  11   9   3      201.67      215.92     29.55 o 
 -12  10   3       66.76       44.95     10.35 o 
 -11  10   3      388.57      410.31     32.13 o 
 -10  10   3        8.47        0.12      7.50 o 
  -9  10   3      887.73      894.81     45.24 o 
  -8  10   3      428.51      448.12     16.51 o 
  -7  10   3      590.00      558.54     26.03 o 
  -6  10   3     1241.19     1347.97     37.48 o 
  -5  10   3       40.15       67.91     12.94 o 
  -4  10   3      576.61      645.11     26.62 o 
  -3  10   3      706.31      686.32     29.00 o 
  -2  10   3      371.85      370.26     21.56 o 
  -1  10   3       31.83       25.65     10.11 o 
   0  10   3       51.55       61.03     11.89 o 
   1  10   3      272.97      250.42     32.17 o 
   2  10   3        9.96       11.49      9.56 o 
   3  10   3      428.21      480.72     26.47 o 
   4  10   3       24.73       13.27     10.63 o 
   5  10   3      167.66      194.39     15.58 o 
   6  10   3      276.44      257.00     29.63 o 
   7  10   3      386.83      440.71     33.97 o 
   8  10   3     1083.56     1069.51     56.94 o 
   9  10   3        5.34        3.61      8.90 o 
  10  10   3      470.87      449.58     37.07 o 
 -10  11   3       19.99       16.39      8.97 o 
  -9  11   3       21.64       24.56      7.78 o 
  -8  11   3       68.40       73.33     13.88 o 
  -7  11   3        2.60       14.50     11.23 o 
  -6  11   3       25.32       33.14     11.19 o 
  -5  11   3        3.35       15.90     11.06 o 
  -4  11   3       28.22       28.69     11.78 o 
  -3  11   3      118.86      141.71     15.94 o 
  -2  11   3        2.82        0.51      9.14 o 
  -1  11   3      149.99      123.99     15.62 o 
   0  11   3      273.47      298.96     21.58 o 
   1  11   3      129.55      113.72     15.58 o 
   2  11   3      142.22      103.87     15.62 o 
   3  11   3        3.17       -4.23      9.53 o 
   4  11   3        2.76        2.67      9.92 o 
   5  11   3       16.64        9.46     12.94 o 
   6  11   3       53.53       43.93     14.22 o 
   7  11   3       95.41      103.11     13.01 o 
  -5  12   3       33.10       31.37     13.33 o 
  -4  12   3      184.59      181.68     19.08 o 
  -3  12   3       15.45       13.02     11.88 o 
  -2  12   3       20.38       32.43     12.61 o 
  -1  12   3        7.17       15.57     16.80 o 
   0  12   3       25.40        6.24     10.77 o 
   1  12   3        9.27        7.46     13.79 o 
   2  12   3      171.04      186.49     19.55 o 
 -21   0   4       18.36       17.53     16.22 o 
 -20   0   4      761.06      758.94     43.31 o 
 -19   0   4      270.18      370.17     34.40 o 
 -18   0   4      396.40      428.08     30.45 o 
 -17   0   4     2441.91     2449.15     60.79 o 
 -16   0   4      634.37      613.15     31.34 o 
 -15   0   4      905.13      887.97     35.59 o 
 -14   0   4     5784.87     5523.72     80.24 o 
 -13   0   4       34.11       38.48     10.84 o 
 -12   0   4    11761.04    11217.01    104.84 o 
 -11   0   4       12.69       16.04      8.32 o 
 -10   0   4     4970.32     4831.77    218.15 o 
  -9   0   4     3590.83     3777.28    179.14 o 
  -8   0   4       75.87       81.64      9.99 o 
  -7   0   4       19.47       36.57      6.58 o 
  -6   0   4     2357.20     2163.66     35.08 o 
  -5   0   4    13959.63    13863.21    128.98 o 
  -4   0   4    12999.91    13565.46    185.03 o 
  -3   0   4     6333.52     6319.55     39.67 o 
  -2   0   4    10180.83    11857.15     68.25 o 
  -1   0   4    82450.34    82952.85   2096.02 o 
   0   0   4   101789.04    98056.44   2713.22 o 
   1   0   4    35573.37    38386.39    877.09 o 
   2   0   4     8504.61     8699.65     85.59 o 
   3   0   4     9607.17     9733.87    160.44 o 
   4   0   4    17807.07    19277.79    122.68 o 
   5   0   4     3944.67     3678.22     55.75 o 
   6   0   4      891.23      863.41     29.35 o 
   7   0   4     9762.46    10084.22    101.11 o 
   8   0   4       84.41       67.21     12.76 o 
   9   0   4        2.69        5.78      8.26 o 
  10   0   4     2601.09     2741.70     60.28 o 
  11   0   4        5.91        6.38      9.08 o 
  12   0   4      171.51      138.38     18.45 o 
  13   0   4       20.33        9.62     11.75 o 
  14   0   4      710.11      744.74     38.25 o 
  15   0   4     1162.91     1210.32     34.79 o 
  16   0   4      728.26      855.11     47.63 o 
  17   0   4      147.41      132.87     23.34 o 
 -21   1   4       64.16       76.22     14.09 o 
 -20   1   4      542.02      497.97     25.65 o 
 -19   1   4      298.28      314.53     20.66 o 
 -18   1   4      384.40      385.32     21.30 o 
 -17   1   4      317.49      325.35     15.14 o 
 -16   1   4      168.30      163.94     11.22 o 
 -15   1   4       81.33       77.13      8.44 o 
 -14   1   4       53.87       42.20      7.10 o 
 -13   1   4     2941.19     2845.86     60.21 o 
 -12   1   4       12.23       10.94      4.92 o 
 -11   1   4     1062.84     1015.94     26.82 o 
 -10   1   4      627.90      542.05     13.48 o 
  -9   1   4      555.31      581.14     19.58 o 
  -8   1   4     9215.54     9356.64    319.06 o 
  -7   1   4     1430.32     1510.98     29.92 o 
  -6   1   4      428.62      403.40      8.97 o 
  -5   1   4      559.79      557.79     14.31 o 
  -4   1   4       27.59       35.98      2.31 o 
  -3   1   4     5143.63     5347.82     75.81 o 
  -2   1   4     7548.48     7834.82     58.80 o 
  -1   1   4     6652.02     6814.05     66.88 o 
   0   1   4      452.56      485.77      7.17 o 
   1   1   4      574.76      590.84     14.97 o 
   2   1   4       28.59       44.88      6.22 o 
   3   1   4     1364.06     1387.65     42.75 o 
   4   1   4     8597.46     8637.25    153.97 o 
   5   1   4     2508.50     2497.57     44.08 o 
   6   1   4     3892.38     3827.72     99.51 o 
   7   1   4      604.42      692.32     16.74 o 
   8   1   4     3421.36     3502.52    100.41 o 
   9   1   4     3465.50     3264.38     97.99 o 
  10   1   4      813.78      776.18     16.72 o 
  11   1   4      222.49      232.46     10.07 o 
  12   1   4      435.79      427.96     19.02 o 
  13   1   4       39.94       35.71      7.93 o 
  14   1   4      380.77      382.57     17.00 o 
  15   1   4      184.68      192.01     13.77 o 
  16   1   4       84.06       77.88     11.17 o 
  17   1   4        4.93        1.04      7.12 o 
 -21   2   4       25.30       24.39     11.97 o 
 -20   2   4        2.46       -3.43      9.17 o 
 -19   2   4      295.27      233.93     19.21 o 
 -18   2   4      164.81      137.63     14.87 o 
 -17   2   4       42.18       21.22     11.45 o 
 -16   2   4      114.32       97.89     16.52 o 
 -15   2   4     1375.14     1332.60     44.31 o 
 -14   2   4     1584.07     1589.77     36.16 o 
 -13   2   4      574.80      546.79     15.82 o 
 -12   2   4     2122.23     2227.60     86.60 o 
 -11   2   4       15.68       19.76      4.39 o 
 -10   2   4      285.01      253.22     11.01 o 
  -9   2   4      321.28      364.99     21.65 o 
  -8   2   4     2400.28     2458.99     62.06 o 
  -7   2   4      356.86      334.98      5.91 o 
  -6   2   4     1263.40     1361.65     20.31 o 
  -5   2   4     3747.52     3606.44     22.77 o 
  -4   2   4     1338.60     1418.45     33.50 o 
  -3   2   4      266.04      234.34      6.11 o 
  -2   2   4     1080.48     1256.55     20.84 o 
  -1   2   4     5117.10     5225.33     37.53 o 
   0   2   4     1550.98     1686.17     24.87 o 
   1   2   4     5207.77     5330.22    157.03 o 
   2   2   4     4110.56     4301.73    234.90 o 
   3   2   4      126.12      131.13      6.79 o 
   4   2   4      139.70      153.37     13.86 o 
   5   2   4      756.12      787.12     33.91 o 
   6   2   4       66.39       62.24      4.77 o 
   7   2   4      272.85      240.73     12.03 o 
   8   2   4        5.93       -3.64      3.60 o 
   9   2   4      600.40      571.00     13.58 o 
  10   2   4     1535.38     1497.46     49.18 o 
  11   2   4      406.14      404.14     22.60 o 
  12   2   4       13.28       14.82      6.76 o 
  13   2   4     1394.41     1322.43     74.97 o 
  14   2   4        0.12       -0.60      6.55 o 
  15   2   4      399.46      435.09     54.22 o 
  16   2   4       11.25        3.56      9.58 o 
  17   2   4        9.56       18.87     11.77 o 
 -20   3   4      257.27      255.85     20.92 o 
 -19   3   4      346.44      326.12     22.20 o 
 -18   3   4      348.90      336.13     23.50 o 
 -17   3   4      137.16      118.04     13.95 o 
 -16   3   4      242.08      237.78     21.38 o 
 -15   3   4      693.97      668.10     46.90 o 
 -14   3   4      194.49      193.18     15.58 o 
 -13   3   4     2824.99     2792.50    123.74 o 
 -12   3   4      867.32      893.46     38.20 o 
 -11   3   4     4694.10     4745.49    198.61 o 
 -10   3   4     5667.53     5274.92    182.99 o 
  -9   3   4     1440.53     1418.79     39.41 o 
  -8   3   4     1081.86      874.78     39.19 o 
  -7   3   4      747.71      767.99     19.32 o 
  -6   3   4    11961.51    12340.85    218.48 o 
  -5   3   4      152.61      178.59      5.13 o 
  -4   3   4      428.79      439.20      7.22 o 
  -3   3   4     3465.68     3689.32     56.04 o 
  -2   3   4      382.68      358.68     10.98 o 
  -1   3   4      546.17      569.53      9.34 o 
   0   3   4     1551.94     1612.42     53.92 o 
   1   3   4       85.63       99.70      9.89 o 
   2   3   4      477.94      401.79     17.50 o 
   3   3   4        3.57       17.30      3.55 o 
   4   3   4     9729.43     9832.28    470.01 o 
   5   3   4     1561.45     1647.06     80.13 o 
   6   3   4    13984.49    14005.85    767.52 o 
   7   3   4     2250.28     2017.67     72.80 o 
   8   3   4     3075.37     2892.67    155.01 o 
   9   3   4     2636.16     2452.91    125.51 o 
  10   3   4     2547.06     2466.96    176.65 o 
  11   3   4       21.22       15.62      7.72 o 
  12   3   4      220.95      195.68     15.46 o 
  13   3   4      342.85      335.62     31.49 o 
  14   3   4       94.43       75.02     11.87 o 
  15   3   4        1.18        8.12      9.27 o 
  16   3   4       39.86       20.75     10.36 o 
 -20   4   4      185.47      239.38     20.90 o 
 -19   4   4      249.45      217.71     19.04 o 
 -18   4   4       66.31       58.58     12.54 o 
 -17   4   4     1070.22     1006.79     54.74 o 
 -16   4   4      567.44      521.20     29.53 o 
 -15   4   4     1740.97     1661.65     42.09 o 
 -14   4   4     2204.75     2136.88     47.78 o 
 -13   4   4      189.57      205.98     11.39 o 
 -12   4   4     2147.28     2285.19     99.88 o 
 -11   4   4     1840.35     1900.03     70.54 o 
 -10   4   4     2254.31     2296.21     85.43 o 
  -9   4   4     2560.10     2598.31     67.92 o 
  -8   4   4      316.29      345.94      8.71 o 
  -7   4   4      496.83      438.59      8.10 o 
  -5   4   4     4061.35     4094.72     58.28 o 
  -4   4   4     2945.63     2994.75     30.55 o 
  -3   4   4     2368.23     2233.35     34.24 o 
  -2   4   4      981.47      902.27     18.88 o 
  -1   4   4     2489.38     2534.72     59.52 o 
   0   4   4     6919.35     6977.01    257.06 o 
   1   4   4     1380.53     1405.31     66.14 o 
   2   4   4     4006.60     3826.46    169.31 o 
   3   4   4       11.82       18.56      7.23 o 
   4   4   4     8433.71     8618.27    475.34 o 
   5   4   4     5960.83     6138.64    342.18 o 
   6   4   4     1268.95     1269.27     76.36 o 
   7   4   4     4928.38     4688.27    187.70 o 
   8   4   4      417.99      391.58     31.50 o 
   9   4   4      984.82      998.42     75.80 o 
  10   4   4      238.38      227.31     16.13 o 
  11   4   4     1881.72     1888.29    225.06 o 
  12   4   4      954.21      939.97    127.46 o 
  13   4   4      142.31      160.84     17.61 o 
  14   4   4      217.49      233.95     17.66 o 
  15   4   4       19.01       18.10      9.44 o 
  16   4   4      181.62      184.48     19.52 o 
 -19   5   4       14.94       23.27     12.04 o 
 -18   5   4      179.16      212.76     20.16 o 
 -17   5   4      113.01       83.84     13.51 o 
 -16   5   4      884.45      871.29     31.17 o 
 -15   5   4       25.46       46.84     17.94 o 
 -14   5   4       26.18       36.04     18.08 o 
 -13   5   4      690.02      715.90     42.25 o 
 -12   5   4      213.22      217.22     16.58 o 
 -11   5   4      559.85      533.51     29.16 o 
 -10   5   4      188.85      194.82      8.81 o 
  -9   5   4      178.52      174.01      8.22 o 
  -8   5   4      892.18      922.10     16.81 o 
  -7   5   4        2.52        7.44      6.52 o 
  -6   5   4      126.02      134.63     11.90 o 
  -5   5   4     2710.90     2683.93     33.41 o 
  -3   5   4     1445.99     1428.24     26.74 o 
  -2   5   4     2581.94     2643.48     41.64 o 
  -1   5   4     1784.36     1796.51     82.50 o 
   0   5   4      169.07      194.28     14.57 o 
   1   5   4     3698.08     3588.96    140.03 o 
   2   5   4      372.17      450.09     13.39 o 
   3   5   4     1453.78     1441.94     83.08 o 
   4   5   4       44.82       55.08      7.06 o 
   5   5   4       46.11       41.55      5.87 o 
   6   5   4     1635.82     1496.69     95.51 o 
   7   5   4      883.40      885.48     34.63 o 
   8   5   4       33.29       39.20      6.47 o 
   9   5   4        0.49        1.82      5.18 o 
  10   5   4        1.83       -0.05      7.09 o 
  11   5   4      605.41      628.80     73.93 o 
  12   5   4       14.10        2.74      7.64 o 
  13   5   4       23.90       22.78      9.67 o 
  14   5   4      166.82      169.41     37.00 o 
  15   5   4       27.84       37.06     10.07 o 
 -18   6   4       16.20       20.44     11.22 o 
 -17   6   4       39.74       40.04     17.35 o 
 -16   6   4       91.85       74.44     13.23 o 
 -15   6   4      512.13      478.28     24.44 o 
 -14   6   4      349.23      347.56     36.09 o 
 -13   6   4      253.48      254.83     32.83 o 
 -12   6   4       20.73       31.16      7.83 o 
 -11   6   4      187.13      159.62     11.42 o 
 -10   6   4       22.78       28.69      5.62 o 
  -9   6   4     2670.03     2700.17     70.69 o 
  -8   6   4       96.97       85.18      6.59 o 
  -7   6   4      472.17      507.23     12.82 o 
  -6   6   4       36.67       24.89      4.49 o 
  -5   6   4        1.51        3.16      3.23 o 
  -4   6   4      300.96      312.95      9.87 o 
  -3   6   4       25.78       36.95      4.68 o 
  -2   6   4       42.22       34.07      5.19 o 
  -1   6   4      305.69      262.18     10.41 o 
   0   6   4       71.48       47.96      6.08 o 
   1   6   4        0.25        5.33      3.92 o 
   2   6   4     2662.08     2793.69    155.45 o 
   3   6   4        2.38        8.20      6.27 o 
   4   6   4     1888.65     1814.39    153.53 o 
   5   6   4       56.36       63.04      7.36 o 
   6   6   4       87.51       94.43      8.27 o 
   7   6   4       46.81       62.40      7.37 o 
   8   6   4        5.23       10.21      5.95 o 
   9   6   4        3.02        7.59      7.93 o 
  10   6   4      983.73      947.56    146.48 o 
  11   6   4      466.21      445.50     40.36 o 
  12   6   4      216.62      168.46     30.55 o 
  13   6   4       77.22       99.40     14.07 o 
  14   6   4       19.67       20.77      9.38 o 
  15   6   4        0.15       -4.39      8.23 o 
 -17   7   4        1.16        5.65     10.28 o 
 -16   7   4      720.51      709.77     30.61 o 
 -15   7   4      205.48      168.31     16.54 o 
 -14   7   4      765.59      683.25     27.79 o 
 -13   7   4     1810.17     1865.16    112.08 o 
 -12   7   4      316.69      323.70     15.54 o 
 -11   7   4      669.47      744.15     30.91 o 
 -10   7   4     7483.70     7431.07    258.17 o 
  -9   7   4        1.39        1.54      4.82 o 
  -8   7   4     1626.98     1653.35     23.99 o 
  -7   7   4      714.19      721.25     16.21 o 
  -6   7   4      887.91      880.83     17.66 o 
  -5   7   4       18.79       36.36      6.81 o 
  -4   7   4      888.05      828.71     16.43 o 
  -3   7   4      163.35      160.11      8.63 o 
  -2   7   4     1801.02     1813.87     38.49 o 
  -1   7   4       15.14       14.14      6.09 o 
   0   7   4      188.53      206.51     10.19 o 
   1   7   4     1244.71     1108.19    106.33 o 
   2   7   4      253.85      308.65     20.92 o 
   3   7   4     2207.34     2167.08    214.32 o 
   4   7   4     2557.44     2502.16    255.25 o 
   5   7   4       15.41       38.32      8.79 o 
   6   7   4     5098.31     4757.70    327.62 o 
   7   7   4      812.19      833.95     76.53 o 
   8   7   4      206.29      199.64     18.34 o 
   9   7   4      766.86      716.93     95.52 o 
  10   7   4      103.19       89.75     13.34 o 
  11   7   4      681.24      725.82     86.67 o 
  12   7   4      112.77      112.59     12.22 o 
  13   7   4      102.54      106.87     17.73 o 
  14   7   4        3.08       -4.61      8.05 o 
 -16   8   4       71.06       60.34     13.73 o 
 -15   8   4      258.20      224.18     30.85 o 
 -14   8   4      354.91      399.01     23.78 o 
 -13   8   4      125.05       97.53     11.25 o 
 -12   8   4     2543.40     2562.71    106.44 o 
 -11   8   4     1036.84     1023.36     34.59 o 
 -10   8   4     2657.29     2590.01     79.83 o 
  -9   8   4      212.72      224.33     11.68 o 
  -8   8   4      208.86      207.33     10.95 o 
  -7   8   4     1359.12     1288.90     22.51 o 
  -6   8   4      358.40      324.31     12.62 o 
  -5   8   4      733.41      722.39     16.98 o 
  -4   8   4       24.07       27.36      5.70 o 
  -3   8   4       36.12       40.45      6.74 o 
  -2   8   4       65.68       75.49      7.80 o 
  -1   8   4       27.38       22.98      8.12 o 
   0   8   4      417.31      426.84     31.22 o 
   1   8   4        0.44        0.12      6.93 o 
   2   8   4      221.17      200.94     23.81 o 
   3   8   4      338.46      346.72     28.76 o 
   4   8   4      143.12      129.24     16.49 o 
   5   8   4     4207.92     4150.12    479.20 o 
   6   8   4      152.72      136.80     16.07 o 
   7   8   4     1680.43     1646.55    142.24 o 
   8   8   4      521.85      477.56     63.38 o 
   9   8   4      896.89      885.75    123.39 o 
  10   8   4      623.13      633.37     47.25 o 
  11   8   4      255.15      264.81     18.02 o 
  12   8   4      361.75      385.44     28.31 o 
 -14   9   4        0.11       11.46     14.08 o 
 -13   9   4      516.42      524.30     24.13 o 
 -12   9   4      247.79      257.03     17.24 o 
 -11   9   4      253.57      246.53     33.06 o 
 -10   9   4      306.61      292.06     21.45 o 
  -9   9   4       74.82       91.86      8.94 o 
  -8   9   4      592.07      620.90     17.82 o 
  -7   9   4        3.92        2.98      5.97 o 
  -6   9   4      297.46      299.29     12.93 o 
  -5   9   4       99.67      104.85     10.00 o 
  -4   9   4       31.88       28.42      7.60 o 
  -3   9   4      136.27      118.47     13.67 o 
  -2   9   4      619.46      627.43     25.01 o 
  -1   9   4      913.09      907.46     28.96 o 
   0   9   4       14.64       12.34      8.88 o 
   1   9   4       50.63       58.93     10.86 o 
   2   9   4        7.92       -3.88     11.21 o 
   3   9   4      187.78      167.72     24.76 o 
   4   9   4        2.62        2.88      8.49 o 
   5   9   4      300.28      325.84     40.72 o 
   6   9   4       47.59       69.41     13.01 o 
   7   9   4       11.18        0.24      7.59 o 
   8   9   4       21.55       22.83      9.47 o 
   9   9   4        2.51       -0.09      8.47 o 
  10   9   4       30.63       45.59     12.30 o 
  11   9   4        9.12       14.50      9.66 o 
 -12  10   4      680.17      691.37     47.79 o 
 -11  10   4       71.27       80.88     11.48 o 
 -10  10   4      327.82      348.01     18.21 o 
  -9  10   4      188.35      160.60     11.55 o 
  -8  10   4       11.11        5.69      6.54 o 
  -7  10   4      138.88      132.48     12.14 o 
  -6  10   4       47.50       21.35     10.64 o 
  -5  10   4        4.85        3.59     12.30 o 
  -4  10   4       28.23       24.32     10.12 o 
  -3  10   4      347.11      324.80     20.52 o 
  -2  10   4      167.38      195.48     16.97 o 
  -1  10   4       67.07       58.74     11.97 o 
   0  10   4      303.00      283.38     19.56 o 
   1  10   4       19.16       28.64     10.51 o 
   2  10   4      122.48      104.09     13.95 o 
   3  10   4        1.38       14.91      9.91 o 
   4  10   4      735.04      712.12     28.61 o 
   5  10   4      388.47      446.23     37.78 o 
   6  10   4       43.29       44.59     10.34 o 
   7  10   4      105.94       93.58     12.35 o 
   8  10   4      310.29      311.00     30.00 o 
   9  10   4       56.05       59.33     11.32 o 
 -10  11   4      359.67      406.92     20.83 o 
  -9  11   4        8.11        3.82      7.81 o 
  -8  11   4      263.33      286.23     20.93 o 
  -7  11   4      197.61      185.15     31.26 o 
  -6  11   4      422.17      401.27     23.88 o 
  -5  11   4       46.44       42.09     12.34 o 
  -4  11   4      132.97      148.55     16.52 o 
  -3  11   4      129.18      130.85     16.37 o 
  -2  11   4        0.63       -0.34     10.22 o 
  -1  11   4      653.01      634.23     43.34 o 
   0  11   4       43.18       15.55     11.05 o 
   1  11   4     1112.44     1167.98     59.23 o 
   2  11   4      176.71      198.13     25.43 o 
   3  11   4     1186.21     1253.64    114.17 o 
   4  11   4      715.80      794.01     80.05 o 
   5  11   4      391.98      391.65     25.09 o 
   6  11   4      222.03      243.34     21.01 o 
  -4  12   4       96.06       90.16     15.72 o 
  -3  12   4      687.80      751.87     32.32 o 
  -2  12   4        2.12       12.65     11.36 o 
  -1  12   4       88.84       86.00     14.99 o 
   0  12   4        8.44       -4.68      9.92 o 
 -21   1   5      393.39      423.45     29.01 o 
 -20   1   5      117.43      138.21     16.29 o 
 -19   1   5      294.98      279.74     22.24 o 
 -18   1   5      380.21      383.86     21.36 o 
 -17   1   5       65.19       72.31      8.99 o 
 -16   1   5      707.18      674.93     19.17 o 
 -15   1   5      240.33      235.24     13.76 o 
 -14   1   5     1930.99     1836.87     58.82 o 
 -13   1   5     3334.35     3359.24     50.23 o 
 -12   1   5      918.42      810.32     19.73 o 
 -11   1   5     6695.53     6319.29    121.18 o 
 -10   1   5     3391.23     3656.48    129.45 o 
  -9   1   5     1483.45     1338.42     47.42 o 
  -8   1   5     1127.38     1192.93     41.02 o 
  -7   1   5     7896.72     7910.49    177.62 o 
  -6   1   5     1240.48     1211.60     30.09 o 
  -5   1   5    17509.88    17370.41    290.28 o 
  -4   1   5       42.69       64.09      3.93 o 
  -3   1   5     5790.05     5750.90     76.16 o 
  -2   1   5      349.12      359.57      6.14 o 
  -1   1   5    10729.52    11200.99    190.31 o 
   0   1   5     7991.15     8447.47    203.44 o 
   1   1   5     6179.72     6797.95    188.04 o 
   2   1   5      398.10      452.16     11.75 o 
   3   1   5    12398.37    13044.21    485.51 o 
   4   1   5       34.67       14.13      3.01 o 
   5   1   5      577.24      634.51     12.51 o 
   6   1   5     6969.67     6838.69    163.01 o 
   7   1   5     1352.09     1356.61     33.43 o 
   8   1   5     4820.60     4629.34     89.05 o 
   9   1   5       16.94       27.49      6.32 o 
  10   1   5      392.81      460.41     16.14 o 
  11   1   5       15.86       14.69      5.75 o 
  12   1   5      449.89      530.09     18.47 o 
  13   1   5       42.67       25.05      7.78 o 
  14   1   5      298.72      292.72     16.15 o 
  15   1   5        3.53        6.04      7.85 o 
  16   1   5        1.19       -5.49      7.69 o 
 -21   2   5       53.65       47.29     13.13 o 
 -20   2   5      622.01      685.36     29.37 o 
 -19   2   5      212.53      213.37     21.36 o 
 -18   2   5      651.18      621.73     26.26 o 
 -17   2   5     4182.67     4035.36     60.02 o 
 -16   2   5      474.52      472.75     25.79 o 
 -15   2   5     1332.62     1308.27     24.99 o 
 -14   2   5       60.31       48.77     10.77 o 
 -13   2   5     5052.25     4770.86     45.64 o 
 -12   2   5     4064.23     3767.48     53.97 o 
 -11   2   5       35.48       24.57      4.61 o 
 -10   2   5      796.78      754.03     30.81 o 
  -9   2   5      248.73      327.74      9.28 o 
  -8   2   5     2264.07     2391.37     38.40 o 
  -7   2   5      338.17      377.87     17.70 o 
  -6   2   5      844.93      824.70     17.23 o 
  -5   2   5      168.32      159.25      5.51 o 
  -4   2   5     1530.94     1615.23     20.48 o 
  -3   2   5     2659.83     2548.45     33.11 o 
  -2   2   5     1680.21     1671.17     15.64 o 
  -1   2   5     2234.60     2277.15     30.22 o 
   0   2   5    14949.30    15424.56    234.28 o 
   1   2   5    14904.52    15579.45    370.63 o 
   2   2   5    11198.66    11206.78    399.03 o 
   3   2   5      179.61      204.59     15.82 o 
   4   2   5     4600.56     4353.48    133.36 o 
   5   2   5      868.45      760.12     21.24 o 
   6   2   5     2432.11     2402.32     69.86 o 
   7   2   5      726.67      701.86     25.63 o 
   8   2   5      418.09      421.99     14.86 o 
   9   2   5      654.72      668.78     18.62 o 
  10   2   5      199.28      175.99     11.06 o 
  11   2   5      198.17      212.39     12.20 o 
  12   2   5      566.48      591.27     33.67 o 
  13   2   5       55.73       57.98      9.20 o 
  14   2   5      189.70      200.89     14.44 o 
  15   2   5      170.22      193.78     17.80 o 
  16   2   5      911.84     1074.14     55.24 o 
 -20   3   5        2.33        5.04     12.46 o 
 -19   3   5      379.10      430.25     51.31 o 
 -18   3   5      921.99      833.29     30.45 o 
 -17   3   5        8.38       12.34     18.81 o 
 -16   3   5     2464.15     2387.37     46.57 o 
 -15   3   5       51.47       50.53     10.23 o 
 -14   3   5     1106.72     1055.59     29.22 o 
 -13   3   5       11.58        0.93      6.31 o 
 -12   3   5      580.99      537.51     15.02 o 
 -11   3   5      309.44      303.98     14.00 o 
 -10   3   5       81.51       96.89     12.18 o 
  -9   3   5      376.18      420.17      7.75 o 
  -8   3   5        0.86        2.55      2.15 o 
  -7   3   5      630.72      670.88      9.29 o 
  -6   3   5        2.12        7.23      2.25 o 
  -5   3   5      760.61      881.88     11.20 o 
  -4   3   5     2227.76     2167.05     34.04 o 
  -3   3   5     2730.10     2982.07     39.34 o 
  -1   3   5     4100.66     4114.10     36.24 o 
   0   3   5      756.73      708.90     29.94 o 
   1   3   5     7422.65     7439.73    227.08 o 
   2   3   5      674.75      640.10     32.73 o 
   3   3   5     4007.55     3987.73    173.86 o 
   4   3   5      219.22      227.71     13.82 o 
   5   3   5     5624.64     5771.94    249.28 o 
   6   3   5     2093.60     1974.86     68.39 o 
   7   3   5     2268.25     2303.57    209.68 o 
   8   3   5      293.64      318.11     30.16 o 
   9   3   5      272.42      287.48     38.06 o 
  10   3   5        4.53       17.87      8.07 o 
  11   3   5      491.53      488.44     55.86 o 
  12   3   5      328.62      342.17     19.71 o 
  13   3   5       70.93       69.70     12.23 o 
  14   3   5       14.71       12.29      9.70 o 
  15   3   5        1.22       -3.27      9.10 o 
  16   3   5      412.09      454.83     25.74 o 
 -20   4   5      161.26      185.50     18.80 o 
 -19   4   5       16.47       17.20     11.27 o 
 -18   4   5      177.00      154.12     16.72 o 
 -17   4   5        0.33       -4.51      8.57 o 
 -16   4   5      108.53      113.95     13.61 o 
 -15   4   5      271.73      285.25     18.91 o 
 -14   4   5      609.44      566.96     23.56 o 
 -13   4   5      203.52      183.61     14.78 o 
 -12   4   5      103.59      108.07      8.79 o 
 -11   4   5       22.31       36.61      5.80 o 
 -10   4   5        3.14        2.36      3.07 o 
  -9   4   5       81.36       91.66      6.22 o 
  -8   4   5        2.61       24.62     12.91 o 
  -7   4   5     2000.05     2033.74     29.24 o 
  -6   4   5     1338.54     1391.48     20.94 o 
  -5   4   5       48.53       56.35      3.85 o 
  -4   4   5       86.66       88.55      4.73 o 
  -3   4   5      743.03      740.65     10.82 o 
  -2   4   5     1375.70     1441.33     28.33 o 
  -1   4   5      973.80      903.06     39.02 o 
   0   4   5     1736.23     1770.08     69.96 o 
   1   4   5     4487.25     4667.21    197.84 o 
   2   4   5      323.63      363.60     23.36 o 
   3   4   5      536.13      634.98     26.38 o 
   4   4   5       30.80       19.09      3.84 o 
   5   4   5       21.22       26.59      4.10 o 
   6   4   5      418.69      401.03     19.07 o 
   7   4   5      795.30      874.38     50.63 o 
   8   4   5       10.40        6.58      6.77 o 
   9   4   5      256.27      258.06     22.34 o 
  10   4   5        9.80       12.57      7.53 o 
  11   4   5      504.63      519.46     51.40 o 
  12   4   5        9.10       -1.70      7.77 o 
  13   4   5      279.69      276.07     22.71 o 
  14   4   5       40.15       24.72     10.59 o 
  15   4   5        5.76       12.22     10.52 o 
 -19   5   5      704.15      789.94     32.82 o 
 -18   5   5      308.29      295.85     21.66 o 
 -17   5   5      219.51      217.56     19.61 o 
 -16   5   5     1278.53     1250.22     59.48 o 
 -15   5   5       49.23       43.95     10.35 o 
 -14   5   5      930.34      915.79     36.61 o 
 -13   5   5     1418.74     1276.61     72.38 o 
 -12   5   5       65.80       56.35      7.69 o 
 -11   5   5      645.78      644.04     31.11 o 
 -10   5   5      170.28      145.45      7.98 o 
  -9   5   5      434.87      447.84     11.44 o 
  -8   5   5      176.26      181.10      8.09 o 
  -7   5   5      645.43      660.40     14.91 o 
  -6   5   5       30.64       35.83      3.71 o 
  -5   5   5      831.28      831.02     14.30 o 
  -4   5   5     3723.56     3796.63     81.25 o 
  -3   5   5      279.46      278.50      8.75 o 
  -2   5   5     1039.63      822.27     17.66 o 
  -1   5   5        6.25        6.09      3.56 o 
   1   5   5     4930.48     5107.01    250.46 o 
   2   5   5      661.34      726.97     39.75 o 
   3   5   5     8333.42     8804.55    459.49 o 
   4   5   5     1932.21     1926.80    135.90 o 
   5   5   5     4936.17     4653.08    259.86 o 
   6   5   5     2909.82     2693.35    133.31 o 
   7   5   5     1457.53     1527.88    208.93 o 
   8   5   5       12.89       23.41     14.09 o 
   9   5   5        3.37        4.53      6.94 o 
  10   5   5       56.77       71.16     14.39 o 
  11   5   5        4.33        1.18      7.98 o 
  12   5   5       42.72       11.21      9.25 o 
  13   5   5       28.61       19.40     10.26 o 
  14   5   5       49.12       67.52     13.12 o 
  15   5   5      285.45      271.92     47.94 o 
 -18   6   5      545.37      563.83     31.69 o 
 -17   6   5      439.78      462.00     27.00 o 
 -16   6   5      108.95      108.06     14.52 o 
 -15   6   5     1244.96     1289.73     40.02 o 
 -14   6   5      261.08      228.78     17.51 o 
 -13   6   5     1250.65     1212.67     50.35 o 
 -12   6   5     2196.09     2210.35    132.97 o 
 -11   6   5      359.85      382.94     26.92 o 
 -10   6   5      502.50      523.46     16.51 o 
  -9   6   5       17.60       30.55      5.21 o 
  -8   6   5       65.00       71.02     11.35 o 
  -7   6   5      785.02      765.31     15.79 o 
  -6   6   5      711.99      704.59     14.54 o 
  -5   6   5      299.21      309.20     10.16 o 
  -4   6   5       88.56       93.75      6.43 o 
  -3   6   5     2875.71     2646.45     47.69 o 
  -2   6   5        4.20        6.21      4.21 o 
  -1   6   5     8344.41     8339.46    306.13 o 
   0   6   5      203.85      189.57     10.15 o 
   1   6   5      352.98      337.08     19.49 o 
   2   6   5     6111.80     5659.35    457.22 o 
   3   6   5       21.43       32.86      8.65 o 
   4   6   5     8451.54     8386.81    712.52 o 
   5   6   5       30.84       41.75     10.28 o 
   6   6   5      475.09      498.18     28.06 o 
   7   6   5      965.89      897.94    119.09 o 
   8   6   5     1366.88     1310.66    183.77 o 
   9   6   5       37.72       30.29      9.83 o 
  10   6   5      291.84      310.73     48.61 o 
  11   6   5       83.21       71.52     12.81 o 
  12   6   5      360.83      345.45     42.79 o 
  13   6   5      469.44      470.87     88.66 o 
  14   6   5       59.41       62.47     23.38 o 
 -17   7   5       26.51       17.69     11.40 o 
 -16   7   5       57.64       45.04     12.47 o 
 -15   7   5        1.04       -1.41      8.26 o 
 -14   7   5      160.44      143.49     20.17 o 
 -13   7   5       20.57       24.94      8.30 o 
 -12   7   5       28.03       20.58      8.02 o 
 -11   7   5        7.37        8.77      6.84 o 
 -10   7   5      316.07      317.16     15.53 o 
  -9   7   5       84.01      131.36      8.90 o 
  -8   7   5       15.88       11.88      5.23 o 
  -7   7   5      341.45      341.20     14.13 o 
  -6   7   5       24.32       12.95      4.76 o 
  -5   7   5      179.77      188.51      9.21 o 
  -4   7   5     1067.51     1120.84     19.12 o 
  -3   7   5       99.46       98.21      8.19 o 
  -2   7   5     1449.62     1470.66     54.23 o 
  -1   7   5      510.54      495.00     14.86 o 
   0   7   5     1682.45     1742.98    107.26 o 
   1   7   5       28.52       23.06      8.10 o 
   2   7   5      853.11      907.12     71.45 o 
   3   7   5      582.58      568.36     52.30 o 
   4   7   5     1143.72     1193.28    148.09 o 
   5   7   5        5.71       11.48      7.54 o 
   6   7   5        0.82        8.59      7.93 o 
   7   7   5       36.94       35.45     10.20 o 
   8   7   5      362.79      387.40     73.12 o 
   9   7   5      270.96      228.43     32.55 o 
  10   7   5       61.81       69.50     12.49 o 
  11   7   5        0.20       -4.51      8.40 o 
  12   7   5      288.05      258.11     62.59 o 
  13   7   5       27.82       20.57     11.26 o 
 -16   8   5       52.24       43.94     13.11 o 
 -15   8   5      464.52      468.84     25.28 o 
 -14   8   5      204.69      175.08     17.54 o 
 -13   8   5       24.04       48.82      9.37 o 
 -12   8   5     1077.81     1041.47     52.16 o 
 -11   8   5      252.21      267.40     15.64 o 
 -10   8   5      726.92      715.65     25.40 o 
  -9   8   5     1193.28     1207.98     38.35 o 
  -8   8   5      488.69      496.47     15.39 o 
  -7   8   5       42.34       43.49      6.90 o 
  -6   8   5     2431.89     2454.05     30.23 o 
  -5   8   5      301.12      306.28     11.99 o 
  -4   8   5      249.91      269.21     12.99 o 
  -3   8   5       44.51       22.81      6.38 o 
  -2   8   5        5.96       10.95      7.41 o 
  -1   8   5     1909.83     1920.47    143.85 o 
   0   8   5      338.65      334.15     22.92 o 
   1   8   5      720.80      716.48     87.95 o 
   2   8   5     2802.16     2758.49    360.54 o 
   3   8   5      574.44      645.95     75.41 o 
   4   8   5      927.58      895.62     89.59 o 
   5   8   5       20.27       33.30     10.33 o 
   6   8   5        2.99       13.54      9.45 o 
   7   8   5      276.83      268.21     18.86 o 
   8   8   5        4.93        0.89      8.57 o 
   9   8   5       15.80       11.84      9.58 o 
  10   8   5      187.05      195.79     33.74 o 
  11   8   5      243.43      228.05     32.58 o 
 -15   9   5       79.53       86.52     15.21 o 
 -14   9   5       52.32       89.36     15.18 o 
 -13   9   5     1159.23     1168.17    100.94 o 
 -12   9   5      165.84      154.55     14.21 o 
 -11   9   5      659.95      720.15     48.67 o 
 -10   9   5       77.80       65.13     12.57 o 
  -9   9   5      862.59      976.35     25.36 o 
  -8   9   5        4.02        8.77      6.26 o 
  -7   9   5      940.79      934.10     20.84 o 
  -6   9   5        3.69       11.63      5.70 o 
  -5   9   5       32.87       40.69      8.02 o 
  -4   9   5      250.29      290.24     18.56 o 
  -3   9   5      289.43      273.17     17.94 o 
  -2   9   5     1522.08     1587.41     88.46 o 
  -1   9   5       63.07       69.35     11.53 o 
   0   9   5     1389.59     1321.25    103.38 o 
   1   9   5     2006.54     2007.40    165.28 o 
   2   9   5        6.23       17.14      9.26 o 
   3   9   5       45.67       35.17     10.55 o 
   4   9   5       28.57       34.15     14.81 o 
   5   9   5      812.19      688.57     99.25 o 
   6   9   5     1742.32     1699.79    235.94 o 
   7   9   5      433.03      397.06     37.07 o 
   8   9   5      333.43      347.24     55.59 o 
   9   9   5       65.47       51.03     13.41 o 
  10   9   5      131.52      140.55     14.47 o 
 -12  10   5      123.68      197.71     15.35 o 
 -11  10   5       68.36       73.82     12.96 o 
 -10  10   5      433.16      469.29     20.44 o 
  -9  10   5       30.34       40.60      9.48 o 
  -8  10   5     1061.86     1119.05     37.77 o 
  -7  10   5      660.61      685.87     19.36 o 
  -6  10   5     1014.61     1113.89     33.98 o 
  -5  10   5        9.01       11.56      8.92 o 
  -4  10   5      773.46      750.29     40.81 o 
  -3  10   5       83.62       98.51     13.92 o 
  -2  10   5       40.22       51.90     11.92 o 
  -1  10   5      485.90      498.64     24.84 o 
   0  10   5       34.29       27.81     10.83 o 
   1  10   5      340.16      330.60     21.47 o 
   2  10   5      316.47      305.18     21.55 o 
   3  10   5      197.85      179.57     17.42 o 
   4  10   5      155.21      174.78     18.21 o 
   5  10   5      612.28      665.67     60.91 o 
   6  10   5      343.41      344.13     43.00 o 
   7  10   5      530.56      575.46     40.17 o 
   8  10   5        5.28       16.41      9.81 o 
  -9  11   5       15.68       25.75     11.72 o 
  -8  11   5        0.06        7.06     10.11 o 
  -7  11   5        4.40       -1.23      9.53 o 
  -6  11   5       83.20       93.39     14.42 o 
  -5  11   5       41.06       39.99     12.35 o 
  -4  11   5       59.89       69.19     13.90 o 
  -3  11   5        2.54        2.91     10.63 o 
  -2  11   5       13.09       25.50     11.85 o 
  -1  11   5      147.13      149.02     35.03 o 
   0  11   5       60.61       59.25     13.80 o 
   1  11   5       64.45       61.09     30.87 o 
   2  11   5        3.73        5.04     11.78 o 
   3  11   5       88.49      124.32     22.85 o 
   4  11   5      148.60      180.88     19.00 o 
   5  11   5       10.20        9.67     11.70 o 
 -21   0   6     1066.34     1362.03     58.67 o 
 -20   0   6     1392.44     1482.14    134.28 o 
 -19   0   6      123.75      154.10     15.44 o 
 -18   0   6     1367.38     1262.29     44.15 o 
 -17   0   6      425.40      442.67     28.67 o 
 -16   0   6      308.51      342.70     24.96 o 
 -15   0   6     3669.90     3267.82     65.63 o 
 -14   0   6      150.87      145.58     18.17 o 
 -13   0   6     1479.46     1326.75     39.92 o 
 -12   0   6      574.01      506.55     25.39 o 
 -11   0   6      395.68      417.45     22.22 o 
 -10   0   6      300.18      317.11     18.90 o 
  -9   0   6      593.86      566.99     23.30 o 
  -7   0   6      211.44      234.93      6.51 o 
  -6   0   6     1327.38     1530.66     84.88 o 
  -5   0   6    10761.68    10994.82    160.77 o 
  -4   0   6     6855.55     7094.66     63.90 o 
  -3   0   6     7316.74     7223.42    101.19 o 
  -2   0   6    17254.54    18406.43     77.29 o 
  -1   0   6    47054.31    48428.81    186.90 o 
   0   0   6       80.64      111.30      8.71 o 
   1   0   6    44388.19    47402.88    739.08 o 
   2   0   6     1173.76     1115.35     31.65 o 
   3   0   6     7311.68     7865.16     59.87 o 
   5   0   6      464.55      412.77     22.78 o 
   6   0   6       35.59       33.73      9.98 o 
   7   0   6        2.56       -5.21      8.44 o 
   8   0   6     1465.07     1587.74     48.09 o 
   9   0   6       44.12       62.40     14.04 o 
  10   0   6      212.53      202.48     21.51 o 
  11   0   6       31.68       39.18     13.31 o 
  12   0   6       45.96       39.10     15.20 o 
  13   0   6     1099.22     1218.70     42.06 o 
  14   0   6       50.16       53.38     13.02 o 
  15   0   6     1636.74     1791.88     45.76 o 
 -21   1   6      231.17      242.37     34.43 o 
 -20   1   6      373.31      351.21     22.11 o 
 -19   1   6      737.89      764.98     30.60 o 
 -18   1   6       50.37       47.77     11.22 o 
 -17   1   6      520.29      515.25     22.76 o 
 -16   1   6      597.32      545.94     17.71 o 
 -15   1   6      541.20      530.05     17.00 o 
 -14   1   6        2.51        7.15      5.57 o 
 -13   1   6        4.55        3.47      4.97 o 
 -12   1   6      504.94      505.94     18.73 o 
 -11   1   6      396.05      382.06     18.73 o 
 -10   1   6       36.41       30.22      4.78 o 
  -9   1   6      751.25      688.78     23.07 o 
  -8   1   6      938.82      970.75     22.93 o 
  -7   1   6     6327.52     6414.79    123.19 o 
  -6   1   6      779.73      876.65     26.46 o 
  -5   1   6     1624.85     1498.79     34.20 o 
  -4   1   6     1799.02     1840.75     18.82 o 
  -3   1   6     6342.66     6362.91     78.11 o 
  -2   1   6     5779.71     5732.32     60.98 o 
  -1   1   6     5368.52     5674.82    102.32 o 
   0   1   6     9505.80    10011.82    189.51 o 
   1   1   6     1545.87     1510.75     21.58 o 
   2   1   6       47.55       65.15      5.41 o 
   3   1   6      979.54      983.36     20.36 o 
   4   1   6        8.78       17.67      3.84 o 
   5   1   6        3.63       18.79      4.99 o 
   6   1   6       90.23      112.53      8.57 o 
   7   1   6      835.85      854.66     27.32 o 
   8   1   6      138.61      135.64      9.88 o 
   9   1   6      283.99      279.42     13.38 o 
  10   1   6        3.10        7.98      5.67 o 
  11   1   6       39.06       45.79      8.28 o 
  12   1   6      285.26      319.23     16.46 o 
  13   1   6        0.03       -6.81      7.76 o 
  14   1   6      269.51      314.16     18.66 o 
  15   1   6       24.10       30.87     11.18 o 
 -21   2   6        0.16       -1.24     10.14 o 
 -20   2   6        2.39        2.09      9.61 o 
 -19   2   6      164.08      100.45     14.27 o 
 -18   2   6        7.18        1.93     11.57 o 
 -17   2   6      141.62      149.84     29.14 o 
 -16   2   6       10.94        9.61      7.61 o 
 -15   2   6        2.46        9.44      5.81 o 
 -14   2   6     1239.24     1254.32     33.28 o 
 -13   2   6     1045.47      939.56     33.91 o 
 -12   2   6       44.61       31.44      6.01 o 
 -11   2   6      140.20      166.29      9.23 o 
 -10   2   6      198.80      193.39      7.96 o 
  -9   2   6     1403.48     1516.69     36.00 o 
  -8   2   6     5875.17     6355.50    119.55 o 
  -7   2   6       25.81       43.80      3.07 o 
  -6   2   6      527.45      610.64     13.37 o 
  -5   2   6     1720.15     1762.00     25.12 o 
  -4   2   6      328.54      295.09      6.45 o 
  -3   2   6     1701.00     1718.66     49.72 o 
  -2   2   6     1331.94     1427.45     13.60 o 
  -1   2   6     3208.63     3154.01     46.27 o 
   0   2   6     1701.91     1904.55     50.81 o 
   1   2   6     5706.08     6089.15    144.20 o 
   2   2   6     1737.88     1784.02     78.65 o 
   3   2   6      105.51      114.11      6.62 o 
   4   2   6      215.80      180.20      9.07 o 
   5   2   6      506.85      496.57     28.38 o 
   6   2   6        0.28        1.27      5.76 o 
   7   2   6        1.08       -0.58      4.71 o 
   8   2   6     1618.08     1567.25     59.94 o 
   9   2   6       14.26       40.30     20.64 o 
  10   2   6        2.17        7.11      5.76 o 
  11   2   6      199.81      214.07     13.64 o 
  12   2   6      173.13      190.50     25.06 o 
  13   2   6      275.96      299.46     21.28 o 
  14   2   6       62.22       59.99     12.49 o 
  15   2   6       33.57       26.69     11.98 o 
 -21   3   6      286.33      281.67     22.32 o 
 -20   3   6       71.89       75.82     13.91 o 
 -19   3   6      581.62      638.05     28.31 o 
 -18   3   6        3.21       -1.41      9.19 o 
 -17   3   6     1609.90     1527.54     78.48 o 
 -16   3   6     1348.79     1276.23    102.12 o 
 -15   3   6       86.88      103.30     12.19 o 
 -14   3   6      477.38      515.34     22.13 o 
 -13   3   6      435.21      413.79     18.74 o 
 -12   3   6      390.02      409.02     13.72 o 
 -11   3   6      132.88      105.71      9.02 o 
 -10   3   6      510.36      449.94     11.91 o 
  -9   3   6       42.36      129.15     59.68 o 
  -8   3   6     1468.72     1523.56     15.81 o 
  -7   3   6     5535.20     5635.53     78.91 o 
  -6   3   6     3720.61     3990.66     62.43 o 
  -5   3   6     7232.81     6774.14    120.74 o 
  -4   3   6      130.72      153.07      8.76 o 
  -2   3   6     6440.22     6692.21     91.12 o 
  -1   3   6     1394.31     1436.42     33.02 o 
   0   3   6     3718.48     3686.55     89.18 o 
   1   3   6      231.83      213.80      9.13 o 
   2   3   6       86.21       73.48     11.26 o 
   3   3   6     3798.05     4193.15    192.84 o 
   4   3   6       99.58       89.83      7.13 o 
   5   3   6     2090.58     2258.23    103.19 o 
   6   3   6     1472.95     1342.30     98.39 o 
   7   3   6     1540.42     1465.02    119.46 o 
   8   3   6       98.13       93.61     17.65 o 
   9   3   6      337.00      356.34     24.96 o 
  10   3   6        2.30       -1.38      7.11 o 
  11   3   6      259.97      289.32     26.54 o 
  12   3   6     1314.60     1294.68     64.52 o 
  13   3   6      114.20      109.50     16.68 o 
  14   3   6       86.54      100.97     36.88 o 
  15   3   6        0.91        1.36     10.13 o 
 -20   4   6      425.43      424.18     25.34 o 
 -19   4   6        5.00       11.43     10.33 o 
 -18   4   6      984.78     1050.19     35.18 o 
 -17   4   6      961.08      949.56     73.18 o 
 -16   4   6      507.23      500.61     51.64 o 
 -15   4   6     1457.03     1543.63     68.85 o 
 -14   4   6      121.65      137.16     35.42 o 
 -13   4   6     2659.29     2747.10    119.21 o 
 -12   4   6      242.48      242.12     36.59 o 
 -11   4   6     1846.21     1879.24    101.19 o 
 -10   4   6      110.65      141.33     13.02 o 
  -9   4   6      968.65      942.30     12.50 o 
  -8   4   6       89.01       77.42      4.65 o 
  -7   4   6     3794.64     3756.26     47.34 o 
  -6   4   6     3866.15     3883.02     52.55 o 
  -5   4   6     1366.93     1403.14     27.12 o 
  -4   4   6     4393.30     4576.68     63.92 o 
  -3   4   6     1141.78     1088.44     19.91 o 
  -2   4   6     1587.15     1643.82     26.87 o 
  -1   4   6     7249.91     7064.65    107.43 o 
   0   4   6      852.32      842.65     19.35 o 
   1   4   6     1539.13     1402.74     36.73 o 
   2   4   6     1759.48     1722.33     68.55 o 
   3   4   6     1384.16     1419.46     78.39 o 
   4   4   6     2068.17     2215.73    120.19 o 
   5   4   6      192.82      226.88     11.37 o 
   6   4   6     2809.14     2807.28    279.44 o 
   7   4   6       19.87       11.98      7.60 o 
   8   4   6       33.65       41.73     10.36 o 
   9   4   6      111.83       91.30     11.65 o 
  10   4   6        9.47        7.06      8.51 o 
  11   4   6      712.77      732.11    100.82 o 
  12   4   6      187.41      175.95     22.28 o 
  13   4   6      589.29      618.91     70.82 o 
  14   4   6       17.06        7.01     12.44 o 
 -19   5   6       67.01       31.72     12.54 o 
 -18   5   6       14.86        1.82     10.07 o 
 -17   5   6      189.42      172.39     16.61 o 
 -16   5   6       65.44       83.66     13.32 o 
 -15   5   6        8.16        7.56      8.34 o 
 -14   5   6      227.46      201.98     15.87 o 
 -13   5   6       45.00       47.74     10.39 o 
 -12   5   6     1119.64     1111.09     30.68 o 
 -11   5   6       15.87       31.62      6.25 o 
 -10   5   6     1141.02     1150.84     30.67 o 
  -9   5   6       87.87       85.29      6.20 o 
  -8   5   6       89.83      100.03     11.94 o 
  -7   5   6      275.56      267.46      7.84 o 
  -6   5   6        4.45        6.15      3.03 o 
  -5   5   6      899.27      972.20     13.75 o 
  -4   5   6     1083.06     1125.41     20.44 o 
  -3   5   6      370.60      394.02     10.56 o 
  -1   5   6      266.26      315.85     14.54 o 
   0   5   6     6485.69     6727.17    256.69 o 
   1   5   6      604.30      698.67     16.32 o 
   2   5   6       44.36       47.33      6.05 o 
   3   5   6      394.99      330.80     13.30 o 
   4   5   6      121.97      125.99      9.11 o 
   5   5   6      683.37      699.02     23.97 o 
   6   5   6      652.16      651.72     23.49 o 
   7   5   6      305.73      295.14     39.99 o 
   8   5   6      605.24      568.42     52.26 o 
   9   5   6       20.50       27.71      9.60 o 
  10   5   6       21.57       13.27      8.73 o 
  11   5   6      509.83      442.28     69.23 o 
  12   5   6       64.97       80.68     13.51 o 
  13   5   6       15.32       18.65     10.83 o 
  14   5   6      305.28      354.72     25.19 o 
 -19   6   6      160.97      156.56     18.20 o 
 -18   6   6      166.94      169.25     18.59 o 
 -17   6   6      723.94      715.14     30.31 o 
 -16   6   6      111.53      124.44     15.44 o 
 -15   6   6      545.21      540.92     60.51 o 
 -14   6   6        6.27        0.79      7.54 o 
 -13   6   6       72.22       75.11     11.99 o 
 -12   6   6      734.75      765.15     41.10 o 
 -11   6   6      938.33      994.18     33.47 o 
 -10   6   6      329.57      288.20     13.46 o 
  -9   6   6      299.90      275.81     10.39 o 
  -8   6   6       70.51       88.31      6.73 o 
  -7   6   6     1300.95     1200.70     19.14 o 
  -6   6   6      102.72       98.12      8.75 o 
  -5   6   6      484.33      442.26     12.18 o 
  -4   6   6       87.94      114.19      7.48 o 
  -3   6   6      996.46     1014.43     24.60 o 
  -2   6   6      385.66      420.27     20.88 o 
  -1   6   6      333.66      307.78     12.12 o 
   0   6   6      817.83      818.95     35.54 o 
   1   6   6     1380.07     1399.27    100.14 o 
   2   6   6      295.45      295.74     25.29 o 
   3   6   6        6.61        4.68      6.78 o 
   4   6   6      900.51      931.23     98.52 o 
   5   6   6       94.57       87.94     11.73 o 
   6   6   6        8.42        7.36      7.65 o 
   7   6   6      116.22      112.29     13.02 o 
   8   6   6     1087.77     1063.68     96.05 o 
   9   6   6       93.98      106.64     14.02 o 
  10   6   6      185.97      159.02     16.29 o 
  11   6   6      265.73      253.22     37.92 o 
  12   6   6        4.93        2.37      8.96 o 
  13   6   6       40.25       46.73     13.15 o 
 -17   7   6      344.47      324.65     22.77 o 
 -16   7   6      240.47      279.04     24.48 o 
 -15   7   6      340.94      286.69     29.19 o 
 -14   7   6     1228.07     1169.11     35.60 o 
 -13   7   6        3.13       13.88      8.96 o 
 -12   7   6      964.03     1072.02     46.79 o 
 -11   7   6      920.62      962.67     44.09 o 
 -10   7   6      418.07      441.01     17.05 o 
  -9   7   6      251.35      247.49     13.84 o 
  -8   7   6      621.03      622.84     15.50 o 
  -7   7   6      139.40      135.57      8.61 o 
  -6   7   6      158.31      159.14      9.14 o 
  -5   7   6     2114.87     2125.62     30.61 o 
  -4   7   6      754.53      744.24     16.31 o 
  -3   7   6     2021.33     2054.90     37.97 o 
  -2   7   6     1175.31     1104.85     33.91 o 
  -1   7   6       11.72       14.00      5.53 o 
   0   7   6     2704.03     2652.38    134.48 o 
   1   7   6      600.49      638.68     40.74 o 
   2   7   6      715.45      715.77     95.31 o 
   3   7   6     4364.80     4037.67    336.95 o 
   4   7   6      213.73      213.53     20.94 o 
   5   7   6     1253.48     1247.39    122.28 o 
   6   7   6       80.63       87.66     21.00 o 
   7   7   6        7.93       -2.49      7.98 o 
   8   7   6      367.60      320.45     58.02 o 
   9   7   6      234.21      246.18     35.27 o 
  10   7   6       17.06       27.10     10.99 o 
  11   7   6      475.06      526.45     58.64 o 
  12   7   6        8.16       -1.33     10.01 o 
 -16   8   6      277.58      278.08     21.75 o 
 -15   8   6      279.79      280.03     26.54 o 
 -14   8   6       23.76       32.30     11.09 o 
 -13   8   6      579.09      567.14     26.38 o 
 -12   8   6        0.65       -3.72      6.81 o 
 -11   8   6      208.67      217.11     14.19 o 
 -10   8   6      214.15      209.97     13.72 o 
  -9   8   6      652.40      618.12     20.44 o 
  -8   8   6        3.09       10.04      5.98 o 
  -7   8   6     1869.85     1872.40     27.20 o 
  -6   8   6     1344.90     1361.14     23.21 o 
  -5   8   6     1063.36     1059.42     20.54 o 
  -4   8   6      373.82      340.71     14.36 o 
  -3   8   6      379.88      393.92     15.17 o 
  -2   8   6      860.75      896.35     27.87 o 
  -1   8   6     1335.55     1322.64     65.12 o 
   0   8   6        1.16        2.74      8.17 o 
   1   8   6     2304.84     2313.03    244.06 o 
   2   8   6     1087.40     1091.52     83.26 o 
   3   8   6      199.10      289.85     50.25 o 
   4   8   6        6.63       -0.70      8.82 o 
   5   8   6       76.07       57.02     11.30 o 
   6   8   6      929.05      883.01     91.22 o 
   7   8   6      232.90      192.20     23.61 o 
   8   8   6      245.90      242.53     35.56 o 
   9   8   6       37.45       20.95     11.03 o 
  10   8   6      251.81      295.10     63.06 o 
 -14   9   6      155.15      156.38     17.61 o 
 -13   9   6       98.54       97.44     19.58 o 
 -12   9   6       92.69       83.65     11.21 o 
 -11   9   6       37.87       30.66      8.97 o 
 -10   9   6       56.06       70.22     10.57 o 
  -9   9   6        8.47       17.35      8.13 o 
  -8   9   6       24.26       34.84      7.15 o 
  -7   9   6       43.36       40.55      7.47 o 
  -6   9   6      242.02      239.54     12.19 o 
  -5   9   6        5.18       10.70      7.08 o 
  -4   9   6      564.09      540.82     26.16 o 
  -3   9   6        7.64       10.98      9.01 o 
  -2   9   6      519.40      536.80     39.17 o 
  -1   9   6       49.89       39.28     19.53 o 
   0   9   6      149.96      176.58     16.69 o 
   1   9   6       15.05       20.53      9.89 o 
   2   9   6       44.03       48.05     11.63 o 
   3   9   6      260.43      269.31     23.08 o 
   4   9   6      437.90      497.19     79.68 o 
   5   9   6      268.96      254.28     22.07 o 
   6   9   6        0.52        3.60     10.59 o 
   7   9   6       42.66       45.60     12.42 o 
   8   9   6       24.19       15.02     11.18 o 
   9   9   6        0.27        1.10     10.43 o 
 -12  10   6       31.20       12.23      8.87 o 
 -11  10   6        1.00       -2.13      7.84 o 
 -10  10   6      151.24      158.62     13.95 o 
  -9  10   6        5.00        4.97      8.12 o 
  -8  10   6        0.61        4.68      7.51 o 
  -7  10   6      254.56      241.04     13.50 o 
  -6  10   6        1.47        5.84      9.82 o 
  -5  10   6      132.44      122.68     15.87 o 
  -4  10   6       27.11       43.73     11.76 o 
  -3  10   6     1312.93     1370.33     77.52 o 
  -2  10   6      262.41      273.50     20.64 o 
  -1  10   6     1564.63     1622.51    118.40 o 
   0  10   6       93.44       92.49     15.03 o 
   1  10   6     1114.40     1084.19     66.03 o 
   2  10   6       72.58       88.43     21.92 o 
   3  10   6       86.95      113.95     20.36 o 
   4  10   6      121.56      110.72     16.27 o 
   5  10   6       23.31       36.98     12.58 o 
   6  10   6       15.29       27.30     12.90 o 
  -9  11   6        1.08       -1.70     10.37 o 
  -8  11   6        4.01       -8.81     15.35 o 
  -7  11   6      196.49      215.57     18.88 o 
  -6  11   6        2.29        0.89     10.11 o 
  -5  11   6      310.52      416.35     24.20 o 
  -4  11   6      131.23      129.63     16.24 o 
  -3  11   6      242.53      241.86     21.51 o 
  -2  11   6     1047.95     1074.39     66.16 o 
  -1  11   6      110.17      116.01     16.63 o 
   0  11   6     1650.51     1816.57    149.30 o 
   1  11   6      120.68      127.55     17.62 o 
   2  11   6      883.08     1005.23    102.12 o 
   3  11   6      430.84      462.55     33.99 o 
 -21   1   7       37.87       51.93     13.07 o 
 -20   1   7      312.44      373.99     31.86 o 
 -19   1   7      463.71      515.18     24.61 o 
 -18   1   7       37.25       69.69     11.07 o 
 -17   1   7      687.21      604.71     22.44 o 
 -16   1   7        1.67        3.11      5.87 o 
 -15   1   7       47.18       56.95      7.66 o 
 -14   1   7      152.10      140.52      9.95 o 
 -13   1   7      719.81      770.35     18.64 o 
 -12   1   7     1503.19     1252.47     27.73 o 
 -11   1   7      829.61      699.66     33.75 o 
 -10   1   7     4905.06     5088.73    114.77 o 
  -9   1   7     2521.93     2744.57     64.78 o 
  -8   1   7     5232.57     4980.06     93.11 o 
  -7   1   7     1223.75     1504.31     27.23 o 
  -5   1   7      725.08      802.29     10.72 o 
  -4   1   7      320.72      325.98      6.85 o 
  -3   1   7     2075.99     1982.14     23.95 o 
  -1   1   7     1520.94     1634.22     23.49 o 
   0   1   7     5725.11     6070.89    164.26 o 
   1   1   7      711.59      639.69     12.56 o 
   2   1   7     1440.79     1412.80     41.93 o 
   3   1   7      851.76      803.76     29.20 o 
   4   1   7       94.21       99.95      6.74 o 
   5   1   7     1618.44     1517.55     57.76 o 
   6   1   7     1237.73     1226.34     33.29 o 
   7   1   7     2256.96     2147.57     41.76 o 
   8   1   7      480.91      473.91     19.26 o 
   9   1   7      282.30      276.19     17.28 o 
  10   1   7      185.74      179.62     13.08 o 
  11   1   7     2047.82     2108.29     38.84 o 
  12   1   7       93.26       81.99     11.11 o 
  13   1   7      672.20      655.28     43.98 o 
  14   1   7      243.05      284.50     17.90 o 
 -21   2   7      384.79      428.02     44.89 o 
 -20   2   7      703.06      703.27     29.68 o 
 -19   2   7       96.03       88.47     13.62 o 
 -18   2   7     2096.66     2046.16     69.91 o 
 -17   2   7      280.19      283.39     18.74 o 
 -16   2   7     1422.34     1362.58     34.65 o 
 -15   2   7        0.35        5.20      7.08 o 
 -14   2   7      848.35      767.84     19.71 o 
 -13   2   7       69.22       94.18     18.43 o 
 -12   2   7     1931.83     1923.23     27.60 o 
 -11   2   7      719.21      707.08     22.52 o 
 -10   2   7     6261.31     6113.90    109.40 o 
  -9   2   7     1208.94     1158.18     37.71 o 
  -8   2   7     1486.62     1567.04     41.94 o 
  -7   2   7     9176.46     9302.82    144.24 o 
  -6   2   7      740.99      654.12     22.34 o 
  -5   2   7       68.11       69.77      3.96 o 
  -4   2   7     5682.44     5529.16     94.60 o 
  -3   2   7     6044.79     6238.96     71.68 o 
  -2   2   7     8753.19     9312.40     98.46 o 
  -1   2   7    12873.06    12939.11    179.43 o 
   0   2   7     2616.82     2988.01     78.90 o 
   1   2   7     1303.10     1071.21     25.34 o 
   2   2   7       20.27       29.54      4.22 o 
   3   2   7      787.22      736.39     22.51 o 
   4   2   7      121.37      145.49      9.49 o 
   5   2   7      359.15      349.45     17.86 o 
   6   2   7      114.93       98.47      9.04 o 
   7   2   7      443.29      433.64     16.03 o 
   8   2   7      550.13      537.90     17.95 o 
   9   2   7      140.69      130.11     10.98 o 
  10   2   7     1673.65     1623.03     77.87 o 
  11   2   7      154.94      206.78     28.35 o 
  12   2   7     1785.89     1782.15     66.66 o 
  13   2   7     1817.66     1876.79     92.89 o 
  14   2   7        3.20       12.36     10.95 o 
 -21   3   7        0.18       -6.14      9.53 o 
 -20   3   7       68.07       58.32     13.25 o 
 -19   3   7      274.29      210.78     18.87 o 
 -18   3   7       97.05       67.53     13.02 o 
 -17   3   7      818.60      764.55     28.41 o 
 -16   3   7      325.96      263.55     27.85 o 
 -15   3   7      340.36      307.18     18.11 o 
 -14   3   7        9.89       13.27      7.65 o 
 -13   3   7     1221.30     1132.63     27.26 o 
 -12   3   7      139.41      127.65      9.09 o 
 -11   3   7       10.10        5.08      4.53 o 
 -10   3   7      549.44      515.91     12.58 o 
  -9   3   7      107.51      136.07      6.84 o 
  -8   3   7      410.85      386.56      8.18 o 
  -7   3   7      630.85      598.78      9.97 o 
  -6   3   7     5411.06     5497.15    104.36 o 
  -5   3   7     2834.81     2617.37     51.56 o 
  -4   3   7     1360.51     1320.56     22.64 o 
  -3   3   7     1788.45     1672.64     27.08 o 
  -2   3   7      362.72      397.91      9.52 o 
  -1   3   7      919.68      883.00     21.00 o 
   0   3   7        4.16        5.98      3.54 o 
   1   3   7        9.44        1.05      3.55 o 
   2   3   7      276.46      287.42     19.77 o 
   3   3   7       47.24       49.26      6.14 o 
   4   3   7      717.25      749.22     34.12 o 
   5   3   7       29.98       42.52      6.56 o 
   6   3   7        1.40       -5.39      5.94 o 
   7   3   7       84.28       93.20     11.48 o 
   8   3   7       42.73       41.27      9.19 o 
   9   3   7      979.89      982.05    104.93 o 
  10   3   7      256.60      256.04     27.80 o 
  11   3   7      381.90      405.68     42.72 o 
  12   3   7      731.80      721.78     65.29 o 
  13   3   7       21.43       15.86     11.58 o 
  14   3   7        3.73        6.60     10.92 o 
 -20   4   7       94.28       74.43     14.43 o 
 -19   4   7        8.79        8.76     23.22 o 
 -18   4   7        4.13        6.73      9.77 o 
 -17   4   7       57.91       27.25     10.38 o 
 -16   4   7      538.73      590.19     41.38 o 
 -15   4   7       72.94       55.41     10.95 o 
 -14   4   7      204.33      189.35     15.59 o 
 -13   4   7      683.44      665.58     24.85 o 
 -12   4   7      312.33      285.21     16.46 o 
 -11   4   7       32.20       31.03      7.53 o 
 -10   4   7      148.96      173.55      8.05 o 
  -9   4   7        8.78       15.57      4.05 o 
  -8   4   7     1322.77     1360.96     24.56 o 
  -7   4   7       55.53       40.14      4.12 o 
  -6   4   7      186.53      202.57      7.13 o 
  -5   4   7      530.55      523.22     18.12 o 
  -4   4   7     1041.27     1048.74     25.06 o 
  -3   4   7     4822.62     5049.31     93.19 o 
  -2   4   7     4286.74     4512.39     72.67 o 
  -1   4   7     1590.86     1609.88     51.52 o 
   0   4   7      490.91      577.05     30.51 o 
   1   4   7        2.77        0.35      4.20 o 
   2   4   7      434.00      475.94     26.52 o 
   3   4   7      307.56      280.20     16.85 o 
   4   4   7      836.53      782.69     63.52 o 
   5   4   7      243.47      278.07     18.15 o 
   6   4   7      666.41      688.68     70.74 o 
   7   4   7       36.27       34.23      9.27 o 
   8   4   7       24.46       26.00      8.93 o 
   9   4   7        0.02        4.54      7.91 o 
  10   4   7       46.73       53.14     11.46 o 
  11   4   7        1.09       -7.60      8.42 o 
  12   4   7       50.94       50.50     18.28 o 
  13   4   7      629.00      620.44     59.85 o 
 -19   5   7      199.19      161.64     17.47 o 
 -18   5   7       67.21       65.63     19.39 o 
 -17   5   7      268.76      252.41     21.15 o 
 -16   5   7       11.87       -0.62      8.02 o 
 -15   5   7      140.07      119.71     13.87 o 
 -14   5   7        0.22       22.61     16.90 o 
 -13   5   7      329.46      298.22     18.54 o 
 -12   5   7     1097.74     1102.82     31.01 o 
 -11   5   7      218.64      239.73     21.63 o 
 -10   5   7        4.37        3.41      4.92 o 
  -9   5   7      682.60      704.60     17.71 o 
  -8   5   7     4890.63     5160.10     83.00 o 
  -7   5   7     2363.69     2336.79     35.10 o 
  -6   5   7     2442.58     2372.29     47.38 o 
  -5   5   7    11565.99    11373.92    179.20 o 
  -4   5   7     1523.61     1462.99     25.66 o 
  -3   5   7    13754.25    13737.33    270.90 o 
  -2   5   7       16.13       30.01      5.70 o 
  -1   5   7     1329.93     1247.96     52.86 o 
   0   5   7      733.26      799.27     37.05 o 
   1   5   7      165.55      175.14      9.82 o 
   2   5   7      180.91      185.29     10.72 o 
   3   5   7        1.10        3.69      4.95 o 
   4   5   7      475.39      483.30     29.94 o 
   5   5   7      172.65      175.21     14.84 o 
   6   5   7       23.58        7.04     10.52 o 
   7   5   7       29.14       43.40      9.83 o 
   8   5   7       35.83       43.05     10.49 o 
   9   5   7      254.04      271.65     47.07 o 
  10   5   7      256.82      269.00     29.61 o 
  11   5   7      369.84      375.94     51.82 o 
  12   5   7      545.62      536.39     94.28 o 
  13   5   7      362.61      383.97     75.41 o 
 -18   6   7       71.76       45.90     13.93 o 
 -17   6   7        2.89       12.67      9.99 o 
 -16   6   7      167.22      154.28     16.24 o 
 -15   6   7        0.21        8.64      8.88 o 
 -14   6   7      349.50      318.46     19.71 o 
 -13   6   7      217.67      178.06     15.42 o 
 -12   6   7     1012.14      997.77     40.55 o 
 -11   6   7      439.09      458.07     27.96 o 
 -10   6   7       18.26       13.79      6.30 o 
  -9   6   7       66.86       71.06     12.12 o 
  -8   6   7      319.40      344.64     11.50 o 
  -7   6   7     2575.97     2585.04     28.05 o 
  -6   6   7     2176.22     2168.27     38.52 o 
  -5   6   7     1475.63     1489.88     21.60 o 
  -4   6   7     7998.35     7916.94    135.19 o 
  -3   6   7        5.30        2.43      4.50 o 
  -2   6   7     2859.79     2801.07    105.12 o 
  -1   6   7      260.16      246.63     11.73 o 
   0   6   7      685.10      681.28     43.54 o 
   1   6   7     1977.84     2118.64    105.87 o 
   2   6   7      150.68      157.12     13.82 o 
   3   6   7     1162.38     1136.89    116.79 o 
   4   6   7      343.12      366.04     19.87 o 
   5   6   7       97.99      101.65     17.48 o 
   6   6   7      175.84      166.28     29.36 o 
   7   6   7       90.52       74.30     12.14 o 
   8   6   7      173.87      163.94     18.08 o 
   9   6   7        2.43       12.26      9.38 o 
  10   6   7      194.09      178.32     26.65 o 
  11   6   7        1.05       10.31     11.14 o 
  12   6   7     1228.50     1233.17     98.39 o 
 -17   7   7       32.51       32.12     11.97 o 
 -16   7   7        0.01       13.01     10.01 o 
 -15   7   7       96.42      109.44     14.74 o 
 -14   7   7       16.67       18.80     10.37 o 
 -13   7   7      748.93      658.53     27.89 o 
 -12   7   7     1389.19     1291.18     36.03 o 
 -11   7   7      326.81      319.50     15.68 o 
 -10   7   7      162.41      152.68     11.88 o 
  -9   7   7     2359.86     2519.58     74.53 o 
  -8   7   7       74.87       45.99      6.78 o 
  -7   7   7      283.71      264.44     11.38 o 
  -6   7   7        5.67       11.82      5.29 o 
  -5   7   7       18.93       23.68      5.68 o 
  -4   7   7     1010.31      914.87     21.53 o 
  -3   7   7       49.19       41.22      7.08 o 
  -2   7   7      747.69      727.05     26.35 o 
  -1   7   7      308.43      334.95     22.52 o 
   0   7   7      729.38      674.84     51.60 o 
   1   7   7      980.33      991.76     65.88 o 
   2   7   7      504.15      461.50     32.04 o 
   3   7   7      663.62      613.18     44.42 o 
   4   7   7       48.77       55.45     11.19 o 
   5   7   7      168.77      170.14     15.82 o 
   6   7   7      209.12      210.22     37.86 o 
   7   7   7       92.77       84.29     13.23 o 
   8   7   7       18.10       22.50     10.27 o 
   9   7   7       27.93       11.40     11.98 o 
  10   7   7      175.30      160.34     27.05 o 
  11   7   7       34.81       36.81     12.86 o 
 -16   8   7       10.64       15.10     10.74 o 
 -15   8   7       34.14       53.76     12.79 o 
 -14   8   7      265.27      254.66     19.95 o 
 -13   8   7        4.20        3.98      9.12 o 
 -12   8   7      251.71      256.03     19.69 o 
 -11   8   7        4.46       -5.70      8.82 o 
 -10   8   7      445.46      499.76     19.22 o 
  -9   8   7       95.65       95.30     10.29 o 
  -8   8   7        4.16        3.22      6.97 o 
  -7   8   7       47.28       56.87      7.79 o 
  -6   8   7     1270.30     1259.55     22.90 o 
  -5   8   7       49.52       46.23      7.16 o 
  -4   8   7       47.58       40.42      7.94 o 
  -3   8   7       54.72       43.38      8.07 o 
  -2   8   7     1376.29     1453.22    114.32 o 
  -1   8   7      180.56      165.69     15.08 o 
   0   8   7       10.04        4.21      8.29 o 
   1   8   7     1280.14     1289.99    104.79 o 
   2   8   7      118.95      117.11     14.70 o 
   3   8   7      310.36      324.10     48.05 o 
   4   8   7      183.93      188.66     30.51 o 
   5   8   7      383.26      418.80     35.53 o 
   6   8   7      113.06      120.96     15.42 o 
   7   8   7        0.33       -5.45      8.66 o 
   8   8   7       20.00       17.86     11.60 o 
   9   8   7       41.50       39.29     12.28 o 
 -14   9   7       53.34       49.18     12.78 o 
 -13   9   7       98.37       88.75     14.43 o 
 -12   9   7        3.88       13.87     10.20 o 
 -11   9   7      606.67      676.53     35.68 o 
 -10   9   7      313.34      319.88     16.84 o 
  -9   9   7      460.82      477.04     19.53 o 
  -8   9   7      935.94      888.80     24.78 o 
  -7   9   7        2.07        0.97      6.14 o 
  -6   9   7      858.15      853.25     20.44 o 
  -5   9   7     1293.04     1350.70     28.15 o 
  -4   9   7       28.64       28.50     10.03 o 
  -3   9   7      912.00      882.69     55.38 o 
  -2   9   7      772.69      820.62     76.65 o 
  -1   9   7      460.71      467.61     36.81 o 
   0   9   7     1862.24     1845.67    243.25 o 
   1   9   7      264.09      261.41     31.85 o 
   2   9   7      240.93      234.24     32.66 o 
   3   9   7      399.57      408.58     50.34 o 
   4   9   7       40.76       39.17     12.23 o 
   5   9   7       12.49        0.75      9.83 o 
   6   9   7      850.95      835.84    109.19 o 
   7   9   7        1.22       -7.31     10.01 o 
 -12  10   7       10.43       22.58     11.19 o 
 -11  10   7      203.12      201.87     15.17 o 
 -10  10   7      109.18      107.87     12.22 o 
  -9  10   7      486.75      533.95     21.61 o 
  -8  10   7       24.45       17.16      8.58 o 
  -7  10   7      702.49      756.07     38.34 o 
  -6  10   7      497.48      496.24     24.72 o 
  -5  10   7      185.50      198.45     17.39 o 
  -4  10   7      132.61      151.82     16.28 o 
  -3  10   7       62.06       63.11     12.77 o 
  -2  10   7      798.10      771.80     55.30 o 
  -1  10   7      224.85      234.15     20.37 o 
   0  10   7      542.26      535.46     27.35 o 
   1  10   7        2.06        6.77     11.34 o 
   2  10   7      336.89      319.07     30.88 o 
   3  10   7      117.20      119.36     30.03 o 
   4  10   7      117.42      118.23     16.76 o 
   5  10   7      245.61      309.39     44.76 o 
  -8  11   7       31.23       13.65     17.84 o 
  -7  11   7       74.67       68.65     21.83 o 
  -6  11   7       80.70       81.55     14.41 o 
  -5  11   7        0.45        0.48     10.80 o 
  -4  11   7        0.00       -3.61     10.46 o 
  -3  11   7      158.52      179.12     20.96 o 
  -2  11   7       79.44       81.27     15.71 o 
  -1  11   7       70.13       85.18     15.48 o 
   0  11   7        1.16        3.30     10.67 o 
   1  11   7       55.07       71.13     25.43 o 
 -21   0   8      198.16      160.46     25.01 o 
 -20   0   8        0.69        8.81     10.11 o 
 -19   0   8      280.86      281.71     19.42 o 
 -18   0   8      101.51       74.26     12.37 o 
 -17   0   8      412.34      431.73     21.23 o 
 -16   0   8      125.48      204.17     91.34 o 
 -15   0   8      267.77      226.45     15.59 o 
 -14   0   8     1241.85     1305.68     43.35 o 
 -13   0   8     1468.72     1414.85     43.55 o 
 -12   0   8     1550.22     1567.07     44.36 o 
 -11   0   8        0.42        3.86      8.70 o 
 -10   0   8     8064.71     7172.86     88.21 o 
  -9   0   8      685.57      593.16     18.03 o 
  -8   0   8       53.69       93.60      5.69 o 
  -7   0   8     8569.07     8405.90    184.94 o 
  -6   0   8     7015.85     7539.80    161.48 o 
  -5   0   8    11217.75    11589.65    124.11 o 
  -4   0   8     7261.86     7784.63     79.58 o 
  -3   0   8      124.66      146.14      5.27 o 
  -2   0   8     1047.00     1150.52     25.91 o 
  -1   0   8    13476.85    14592.72    163.31 o 
   0   0   8    10913.79    11907.30    358.83 o 
   1   0   8     3629.92     3858.10     88.76 o 
   2   0   8      682.00      708.14     34.79 o 
   3   0   8       75.34       88.66      9.77 o 
   4   0   8     3368.95     3569.44     68.25 o 
   5   0   8      699.81      747.55     34.43 o 
   6   0   8      702.85      723.37     34.92 o 
   7   0   8     1154.43     1247.71     45.67 o 
   8   0   8      315.68      342.62     27.71 o 
   9   0   8      846.04      845.76     41.28 o 
  10   0   8      508.02      499.91     34.52 o 
  11   0   8       77.07       76.22     12.57 o 
  12   0   8     2184.70     2129.29     49.72 o 
  13   0   8      175.06      187.39     22.97 o 
 -21   1   8      159.83      148.19     17.24 o 
 -20   1   8      354.06      361.79     22.58 o 
 -19   1   8        0.30       -1.88      8.91 o 
 -18   1   8       70.96       56.63      9.42 o 
 -17   1   8      258.13      277.50     14.81 o 
 -16   1   8      186.02      189.17     12.20 o 
 -15   1   8      189.05      188.89     11.97 o 
 -14   1   8      349.85      385.47     15.19 o 
 -13   1   8      129.09      113.20      9.17 o 
 -12   1   8      142.40      142.79      9.44 o 
 -11   1   8      662.15      586.98     22.49 o 
 -10   1   8       31.41       13.80      4.90 o 
  -9   1   8     1080.33     1031.82     19.33 o 
  -8   1   8     7195.40     7108.43    144.01 o 
  -7   1   8       98.60      122.18      5.08 o 
  -6   1   8     3874.29     3647.59     43.82 o 
  -5   1   8     2488.26     2522.79     29.24 o 
  -4   1   8     4141.52     4106.91     29.58 o 
  -3   1   8      120.76      115.79      4.30 o 
  -2   1   8     2471.92     2601.35     44.62 o 
  -1   1   8     2510.04     2520.36     66.84 o 
   0   1   8     2720.06     2773.82     47.55 o 
   1   1   8       68.37       71.19      5.60 o 
   2   1   8        2.75        3.22      3.21 o 
   3   1   8      228.22      267.06     10.31 o 
   4   1   8       21.02       15.23      4.73 o 
   5   1   8      258.13      259.81     12.83 o 
   6   1   8      418.79      414.43     16.62 o 
   7   1   8      916.52      864.48     42.76 o 
   8   1   8     1397.54     1328.88     74.73 o 
   9   1   8      331.77      339.87     16.31 o 
  10   1   8      127.24      134.63     12.60 o 
  11   1   8      634.49      609.58     22.43 o 
  12   1   8        6.65       -1.34      8.65 o 
  13   1   8      287.42      295.66     18.12 o 
 -21   2   8       25.79        7.73     11.77 o 
 -20   2   8      142.09      154.43     17.14 o 
 -19   2   8        7.86       -0.24      8.88 o 
 -18   2   8       73.64       86.24     17.74 o 
 -17   2   8       47.60       32.44      9.95 o 
 -16   2   8     1393.85     1395.37     37.68 o 
 -15   2   8       52.63       62.55     19.62 o 
 -14   2   8      372.74      429.37     23.24 o 
 -13   2   8      511.53      523.24     16.67 o 
 -12   2   8     1302.61     1400.63     34.62 o 
 -11   2   8       47.18       26.41      5.81 o 
 -10   2   8       70.34       43.74      7.27 o 
  -9   2   8      337.59      364.07      9.56 o 
  -8   2   8       54.52       49.02      4.11 o 
  -7   2   8     1651.19     1724.25     28.24 o 
  -6   2   8       17.27       29.21      3.47 o 
  -5   2   8      363.02      397.55      8.50 o 
  -4   2   8      738.63      706.43     10.97 o 
  -3   2   8       36.21       32.20      3.48 o 
  -2   2   8      225.29      224.83      6.95 o 
  -1   2   8      113.81      122.01      6.76 o 
   0   2   8       49.88       53.30      5.15 o 
   1   2   8      160.97      175.61      8.64 o 
   2   2   8      256.93      246.04      9.60 o 
   3   2   8        0.93        3.58      5.51 o 
   4   2   8       38.23       40.07      5.67 o 
   5   2   8      130.33      123.41      8.37 o 
   6   2   8      212.85      241.73     18.63 o 
   7   2   8       63.72       57.52      8.46 o 
   8   2   8      300.01      278.82     14.61 o 
   9   2   8      101.73      118.15     11.37 o 
  10   2   8      153.05      134.07     12.36 o 
  11   2   8        0.02       -4.45      7.84 o 
  12   2   8       11.81       14.25      9.25 o 
  13   2   8      106.35       73.99     15.10 o 
 -20   3   8      422.77      457.90     25.65 o 
 -19   3   8       48.65       42.10     15.18 o 
 -18   3   8      251.55      219.58     20.17 o 
 -17   3   8       42.06       38.98     10.72 o 
 -16   3   8      780.80      727.01     53.10 o 
 -15   3   8      141.13      134.40     17.61 o 
 -14   3   8      114.21      121.77     14.26 o 
 -13   3   8      118.09      107.74      9.27 o 
 -12   3   8        0.00        1.63      4.83 o 
 -11   3   8     2386.34     2272.08     47.04 o 
 -10   3   8      717.81      720.47     17.45 o 
  -9   3   8      636.34      604.21     12.70 o 
  -8   3   8     4557.03     4383.45     49.37 o 
  -7   3   8     2881.05     2939.73     36.73 o 
  -6   3   8    13936.00    14282.37    167.20 o 
  -5   3   8      965.52     1012.19     14.90 o 
  -4   3   8     2560.88     2568.42     41.22 o 
  -3   3   8      517.13      502.24     10.10 o 
  -2   3   8        5.46        3.12      2.78 o 
  -1   3   8        9.23       18.39      4.67 o 
   0   3   8       86.85      122.36      7.30 o 
   1   3   8       97.01       65.75      6.71 o 
   2   3   8        3.98       12.98      4.93 o 
   3   3   8      160.16      133.94      9.36 o 
   4   3   8      121.04      108.23     13.53 o 
   5   3   8      157.48      172.03     18.18 o 
   6   3   8     2672.64     2674.49    257.92 o 
   7   3   8        5.05        7.34      8.04 o 
   8   3   8     1132.87     1183.26    104.49 o 
   9   3   8      584.11      620.54     52.80 o 
  10   3   8      787.22      800.19     89.09 o 
  11   3   8     1329.67     1452.17     87.91 o 
  12   3   8      405.73      441.55     40.18 o 
  13   3   8      587.93      593.63     53.99 o 
 -20   4   8       18.25       20.08     11.81 o 
 -19   4   8      347.57      375.26     23.97 o 
 -18   4   8       67.86       62.07     23.10 o 
 -17   4   8      405.81      385.82     22.28 o 
 -16   4   8      658.36      625.21     26.06 o 
 -15   4   8     1091.66     1204.88     34.49 o 
 -14   4   8     1338.20     1298.80     35.64 o 
 -13   4   8     3777.68     3744.18    172.69 o 
 -12   4   8      659.08      614.99     57.93 o 
 -11   4   8      180.72      166.00     10.58 o 
 -10   4   8     2667.05     2804.04     57.20 o 
  -9   4   8      467.65      446.91     15.30 o 
  -8   4   8      472.37      420.88     10.54 o 
  -7   4   8      891.52      867.23     19.20 o 
  -6   4   8      502.21      488.90     13.21 o 
  -5   4   8     2167.34     2296.85     35.78 o 
  -4   4   8     5381.24     5278.76    111.95 o 
  -3   4   8      367.71      381.34      9.70 o 
  -2   4   8     2205.17     2094.44     50.76 o 
  -1   4   8      603.61      563.63     24.57 o 
   0   4   8     2464.94     2372.77     86.01 o 
   1   4   8      585.84      657.37     29.87 o 
   2   4   8      422.54      371.65     13.76 o 
   3   4   8       58.36       68.06      7.90 o 
   4   4   8     2406.06     2546.91    157.42 o 
   5   4   8     2154.92     2295.90    142.56 o 
   6   4   8      722.20      763.64     88.10 o 
   7   4   8      970.48      922.58     80.13 o 
   8   4   8      123.38      147.25     42.35 o 
   9   4   8      930.14      865.91     65.75 o 
  10   4   8      695.67      670.92     43.82 o 
  11   4   8       17.69       17.94     13.00 o 
  12   4   8      785.60      826.38     34.34 o 
 -19   5   8       10.91       14.20     10.67 o 
 -18   5   8       40.01       51.86     12.91 o 
 -17   5   8       93.43       74.39     13.36 o 
 -16   5   8      188.19      215.05     18.29 o 
 -15   5   8      181.33      166.00     15.40 o 
 -14   5   8       44.75       40.69     11.38 o 
 -13   5   8     1098.19     1169.90     32.79 o 
 -12   5   8     1088.24     1095.26     31.08 o 
 -11   5   8      636.90      617.37     34.39 o 
 -10   5   8      617.23      662.93     17.95 o 
  -9   5   8       15.85        6.07      5.28 o 
  -8   5   8      150.94      163.60      9.00 o 
  -7   5   8      251.86      243.88      8.73 o 
  -6   5   8     1038.91     1081.03     25.45 o 
  -5   5   8      515.23      511.04     13.70 o 
  -4   5   8        1.02        6.52      3.91 o 
  -3   5   8      291.13      261.90     10.14 o 
  -2   5   8        6.08        9.62      5.13 o 
  -1   5   8     1716.24     1698.48     96.77 o 
   0   5   8       17.74       29.68      6.15 o 
   1   5   8      460.60      396.52     18.99 o 
   2   5   8      812.01      852.12     56.17 o 
   3   5   8      736.81      733.81     45.50 o 
   4   5   8      242.86      255.67     19.01 o 
   5   5   8      296.63      319.11     18.82 o 
   6   5   8      100.89      109.11     15.11 o 
   7   5   8      213.58      216.97     17.35 o 
   8   5   8       74.22       62.43     12.74 o 
   9   5   8       56.77       49.00     15.01 o 
  10   5   8       74.04       65.84     13.41 o 
  11   5   8        4.50       -2.83      9.57 o 
  12   5   8       32.69       31.04     12.50 o 
 -18   6   8      198.13      180.90     18.40 o 
 -17   6   8       60.27       68.95     13.24 o 
 -16   6   8        0.15        0.33      8.62 o 
 -15   6   8      236.63      279.48     20.31 o 
 -14   6   8       81.31       63.01     11.65 o 
 -13   6   8      305.85      304.94     20.07 o 
 -12   6   8        3.07        4.47      8.24 o 
 -11   6   8      768.54      741.44     26.70 o 
 -10   6   8      570.52      619.64     24.91 o 
  -9   6   8        1.76        8.40      6.18 o 
  -8   6   8      310.05      285.27     13.82 o 
  -7   6   8       50.27       29.99      5.75 o 
  -6   6   8      614.27      598.59     13.00 o 
  -5   6   8       62.28       88.07      7.30 o 
  -4   6   8     1944.61     1935.00     65.94 o 
  -3   6   8      321.43      340.39     13.82 o 
  -2   6   8      930.01      915.23     37.52 o 
  -1   6   8      585.80      584.02     18.68 o 
   0   6   8      569.53      565.67     29.39 o 
   1   6   8       12.66        4.53      5.65 o 
   2   6   8      421.29      377.51     49.46 o 
   3   6   8      145.63      129.46     13.74 o 
   4   6   8       43.51       55.58     11.47 o 
   5   6   8       15.63       19.17      9.31 o 
   6   6   8       28.56       38.61     10.70 o 
   7   6   8        8.86       24.58     10.08 o 
   8   6   8      282.89      291.14     46.28 o 
   9   6   8      289.45      277.14     57.40 o 
  10   6   8      217.38      227.47     49.77 o 
  11   6   8        0.02        7.81     11.56 o 
 -17   7   8        0.61        1.43      9.50 o 
 -16   7   8      221.29      252.42     20.33 o 
 -15   7   8       40.31       46.47     12.17 o 
 -14   7   8      671.02      664.14     28.67 o 
 -13   7   8      331.43      337.92     32.90 o 
 -12   7   8       57.63       69.14     11.98 o 
 -11   7   8     2339.94     2233.15     45.79 o 
 -10   7   8      503.52      508.10     19.60 o 
  -9   7   8       44.20       36.95      8.12 o 
  -8   7   8      717.68      716.91     20.62 o 
  -7   7   8        2.78       10.28      5.56 o 
  -6   7   8     3589.95     3571.73     84.35 o 
  -5   7   8      226.56      229.73     11.04 o 
  -4   7   8      264.00      286.11     11.76 o 
  -3   7   8      812.19      792.97     49.68 o 
  -2   7   8       32.68       30.89      6.88 o 
  -1   7   8      748.24      751.57     37.47 o 
   0   7   8        9.33        5.18      7.69 o 
   1   7   8       52.94       47.21     10.16 o 
   2   7   8       17.45        5.72      8.48 o 
   3   7   8      391.88      388.91     25.53 o 
   4   7   8        2.20        1.93      8.33 o 
   5   7   8        2.25        8.14      9.12 o 
   6   7   8      905.14      864.77     60.27 o 
   7   7   8      197.94      188.94     17.89 o 
   8   7   8     1443.02     1472.85    165.23 o 
   9   7   8        6.30        0.07     10.36 o 
 -16   8   8        8.53        7.28     12.09 o 
 -15   8   8       49.66       42.19     12.43 o 
 -14   8   8       91.26      104.68     15.28 o 
 -13   8   8       62.34       61.48     12.97 o 
 -12   8   8      422.18      455.90     24.14 o 
 -11   8   8      303.72      332.78     20.67 o 
 -10   8   8      500.99      530.54     19.81 o 
  -9   8   8      971.49      995.48     39.24 o 
  -8   8   8     1108.16     1187.82     27.27 o 
  -7   8   8     2526.52     2408.72     47.81 o 
  -6   8   8      179.13      167.09     10.62 o 
  -5   8   8     1756.69     1802.88     46.59 o 
  -4   8   8      661.35      694.96     20.26 o 
  -3   8   8      364.95      415.53     28.81 o 
  -2   8   8       92.88       85.38     27.81 o 
  -1   8   8        1.39        1.53      8.16 o 
   0   8   8      208.69      212.69     17.18 o 
   1   8   8       43.88       52.49     11.71 o 
   2   8   8       24.87       19.19     10.19 o 
   3   8   8        7.51        9.74      9.67 o 
   4   8   8       37.18       43.37     11.77 o 
   5   8   8      420.35      405.81     45.78 o 
   6   8   8       21.83       12.22     10.84 o 
   7   8   8      195.23      208.27     45.10 o 
   8   8   8      279.80      330.15     35.97 o 
 -14   9   8        1.30       16.85     10.62 o 
 -13   9   8      261.89      254.76     27.08 o 
 -12   9   8       40.33       25.13     11.06 o 
 -11   9   8       86.98       97.79     11.81 o 
 -10   9   8        3.57       -3.89      7.56 o 
  -9   9   8       28.50       27.03      8.91 o 
  -8   9   8       62.45       60.65     10.15 o 
  -7   9   8      274.11      288.29     15.95 o 
  -6   9   8       37.98       39.04     10.49 o 
  -5   9   8       10.55       18.91     10.02 o 
  -4   9   8        2.45       -4.86      8.75 o 
  -3   9   8       57.20       74.90     12.56 o 
  -2   9   8        5.01        2.24      9.28 o 
  -1   9   8      157.25      167.02     16.88 o 
   0   9   8        1.16        0.66      9.62 o 
   1   9   8        0.96        1.94      9.72 o 
   2   9   8      173.73      147.59     16.42 o 
   3   9   8       64.88       70.14     14.10 o 
   4   9   8      107.44       90.83     28.80 o 
   5   9   8      250.48      206.94     41.21 o 
   6   9   8       67.66       89.46     15.73 o 
 -11  10   8        1.21       -4.25      8.34 o 
 -10  10   8      150.78      179.53     14.96 o 
  -9  10   8      450.96      474.84     23.10 o 
  -8  10   8      139.80      162.33     14.11 o 
  -7  10   8      292.15      326.38     31.90 o 
  -6  10   8       13.51       25.56     15.82 o 
  -5  10   8      424.33      416.66     23.40 o 
  -4  10   8      640.36      618.61     27.69 o 
  -3  10   8        3.30        1.75     10.16 o 
  -2  10   8      492.54      509.69     60.34 o 
  -1  10   8        0.05       -0.57     10.25 o 
   0  10   8      382.69      377.52     23.59 o 
   1  10   8      102.10      105.76     16.66 o 
   2  10   8       38.43       22.22     18.93 o 
   3  10   8      491.53      509.88     65.71 o 
  -5  11   8      225.08      189.84     19.43 o 
  -4  11   8       55.34       52.12     14.08 o 
  -3  11   8      459.90      536.29     35.36 o 
  -2  11   8      144.34      138.98     30.41 o 
 -21   1   9      248.86      319.78     18.66 o 
 -20   1   9      270.50      216.20     19.34 o 
 -19   1   9     1837.07     1910.22     60.74 o 
 -18   1   9       75.71      123.09     12.08 o 
 -17   1   9      532.90      502.14     18.84 o 
 -16   1   9      619.24      573.20     19.20 o 
 -15   1   9      427.09      498.87     19.81 o 
 -14   1   9     3177.83     2967.42     64.68 o 
 -13   1   9      541.46      587.82     17.91 o 
 -12   1   9      908.70      824.51     19.89 o 
 -11   1   9     2275.22     2416.79     57.91 o 
 -10   1   9      102.87       64.81      7.93 o 
  -8   1   9     2164.28     2093.08     36.79 o 
  -7   1   9      276.57      257.69     10.36 o 
  -6   1   9     3966.69     4038.80     34.21 o 
  -5   1   9      126.72      119.48      8.25 o 
  -4   1   9     3707.48     3593.85     36.93 o 
  -3   1   9      186.26      218.02      6.37 o 
  -2   1   9      187.95      176.18      7.38 o 
  -1   1   9     1359.65     1361.92     26.14 o 
   0   1   9     4539.04     4575.61     91.30 o 
   1   1   9        8.70       29.70      5.11 o 
   2   1   9      583.38      565.51     16.49 o 
   3   1   9      355.74      324.18     10.78 o 
   4   1   9       41.81       56.66     12.83 o 
   5   1   9     1840.90     1742.84     62.67 o 
   6   1   9      567.23      541.96     32.02 o 
   7   1   9      116.91      103.55     10.63 o 
   8   1   9     1672.82     1593.40     58.67 o 
   9   1   9        7.71        2.06      7.69 o 
  10   1   9      792.86      812.34     32.01 o 
  11   1   9        0.46        0.22      8.81 o 
  12   1   9        4.54        6.08      8.94 o 
 -21   2   9       43.48       34.49     12.56 o 
 -20   2   9      227.55      217.39     24.68 o 
 -19   2   9      146.50      154.23     16.14 o 
 -18   2   9      646.58      691.00     70.31 o 
 -17   2   9     2246.96     2191.76     81.25 o 
 -16   2   9      633.39      680.06     22.79 o 
 -15   2   9       11.94        3.99      6.07 o 
 -14   2   9      173.47      170.74     11.51 o 
 -13   2   9     4384.41     4307.46     75.82 o 
 -12   2   9     1857.90     1786.69     45.42 o 
 -11   2   9      897.53      803.85     22.69 o 
 -10   2   9     1534.10     1346.14     47.15 o 
  -9   2   9       39.41       80.49      7.47 o 
  -8   2   9     4736.12     4674.67     92.41 o 
  -7   2   9     1740.77     1712.23     16.97 o 
  -6   2   9      206.20      213.55      7.12 o 
  -5   2   9     1109.75     1110.90     14.26 o 
  -4   2   9     1192.35     1200.89     14.87 o 
  -3   2   9     1332.40     1395.96     27.44 o 
  -2   2   9     2182.91     2037.41     34.98 o 
  -1   2   9     1743.80     1800.82     45.67 o 
   0   2   9      381.65      392.31     16.29 o 
   1   2   9     2113.44     2057.60     70.22 o 
   2   2   9      922.27      898.10     45.36 o 
   3   2   9     1146.21     1056.92     29.90 o 
   4   2   9     1154.96     1108.48     45.20 o 
   5   2   9       21.56       28.87      6.46 o 
   6   2   9     1785.14     1713.23     63.34 o 
   7   2   9      921.48      936.40     24.89 o 
   8   2   9       78.50       83.87     10.53 o 
   9   2   9     1496.86     1420.02     81.91 o 
  10   2   9      207.43      188.95     15.20 o 
  11   2   9     1072.97     1060.53     83.11 o 
  12   2   9      485.64      565.58     70.89 o 
 -20   3   9       57.66       70.69     14.68 o 
 -19   3   9      184.36      177.03     18.03 o 
 -18   3   9      506.73      543.61     69.64 o 
 -17   3   9       79.48       97.22     13.92 o 
 -16   3   9     1187.96     1128.74     33.98 o 
 -15   3   9      315.58      254.01     24.07 o 
 -14   3   9      520.70      526.93     32.16 o 
 -13   3   9       56.62       59.10      8.13 o 
 -12   3   9        5.17        2.73      5.92 o 
 -11   3   9     2280.45     2183.68     50.93 o 
 -10   3   9       13.10        7.63      6.10 o 
  -9   3   9     4765.71     5009.31    146.92 o 
  -8   3   9      366.21      359.88     10.68 o 
  -7   3   9     1939.95     1833.64     30.76 o 
  -6   3   9      242.80      214.71      7.55 o 
  -5   3   9      885.04      902.12     19.91 o 
  -4   3   9      240.26      215.91      7.68 o 
  -3   3   9      172.66      157.94     10.25 o 
  -2   3   9       39.01       42.64      5.40 o 
  -1   3   9      108.33      116.45      7.37 o 
   0   3   9       47.22       47.68      5.78 o 
   1   3   9       63.12       48.98      6.86 o 
   2   3   9       17.27       26.77      6.39 o 
   3   3   9      722.19      706.52     19.29 o 
   4   3   9      151.52      142.71     17.76 o 
   5   3   9      594.66      604.26     25.65 o 
   6   3   9      755.08      755.88     84.55 o 
   7   3   9      347.04      400.09     35.74 o 
   8   3   9      863.23      821.77     60.27 o 
   9   3   9       11.96       19.62     10.68 o 
  10   3   9      534.23      537.02     27.59 o 
  11   3   9      133.98      134.78     17.75 o 
  12   3   9      251.02      243.39     21.97 o 
 -20   4   9       34.76       33.13     12.50 o 
 -19   4   9       48.17       41.34     12.42 o 
 -18   4   9        0.24        0.80      9.51 o 
 -17   4   9        1.70        6.00      9.32 o 
 -16   4   9        7.69        7.23      8.88 o 
 -15   4   9      193.79      180.79     16.05 o 
 -14   4   9        0.01        0.14      7.52 o 
 -13   4   9      126.88      175.17     23.46 o 
 -12   4   9       10.60        8.10      7.78 o 
 -11   4   9       11.85       15.68      5.95 o 
 -10   4   9        8.72       20.60     14.91 o 
  -9   4   9       81.58       90.54      6.88 o 
  -8   4   9        2.49       -0.22      4.10 o 
  -7   4   9      433.33      419.33     10.17 o 
  -6   4   9      118.41      121.86      6.66 o 
  -5   4   9      523.13      519.42     11.32 o 
  -4   4   9      112.46      124.31      6.61 o 
  -3   4   9      588.58      629.86     16.49 o 
  -2   4   9       48.74       45.00      5.71 o 
  -1   4   9       68.99       60.72      6.19 o 
   0   4   9      241.48      301.50     12.95 o 
   1   4   9       11.06        6.14      5.31 o 
   2   4   9      358.62      383.15     17.10 o 
   3   4   9      564.23      589.11     35.94 o 
   4   4   9      104.05      127.98     14.01 o 
   5   4   9      722.38      796.91     37.39 o 
   6   4   9      205.14      187.02     17.53 o 
   7   4   9      242.78      251.77     18.58 o 
   8   4   9        9.75        9.19     10.01 o 
   9   4   9       29.02       35.00     12.00 o 
  10   4   9      456.55      437.61     25.39 o 
  11   4   9        9.49       19.50     11.85 o 
 -19   5   9      139.87      141.17     18.71 o 
 -18   5   9        1.52        3.21      9.55 o 
 -17   5   9      194.64      206.54     18.48 o 
 -16   5   9      272.07      267.18     19.73 o 
 -15   5   9      217.19      194.28     16.77 o 
 -14   5   9      683.39      776.02     30.66 o 
 -13   5   9       49.39       40.09     10.60 o 
 -12   5   9       10.00        8.07      7.77 o 
 -11   5   9     2577.70     2483.86     53.28 o 
 -10   5   9      210.16      218.75     15.45 o 
  -9   5   9     4839.42     5004.93     79.86 o 
  -8   5   9     1756.92     1648.54     23.07 o 
  -7   5   9     3352.21     3284.66     52.34 o 
  -6   5   9     1915.09     1941.06     49.37 o 
  -5   5   9     2316.56     2390.57     53.21 o 
  -4   5   9     1262.01     1326.27     34.21 o 
  -3   5   9      313.32      339.94     10.33 o 
  -2   5   9      154.19      160.19     10.18 o 
  -1   5   9      235.16      221.01     11.86 o 
   0   5   9       33.37       34.20      6.84 o 
   1   5   9      242.92      278.04     22.93 o 
   2   5   9       63.14       71.39      8.60 o 
   3   5   9      446.45      475.09     40.19 o 
   4   5   9      112.96      116.38     32.84 o 
   5   5   9     2235.64     2112.50    218.10 o 
   6   5   9     1054.68      997.84     95.26 o 
   7   5   9      390.53      363.03     36.66 o 
   8   5   9      683.99      711.12     93.53 o 
   9   5   9        9.00       14.74     11.43 o 
  10   5   9      901.08      877.63     97.93 o 
 -18   6   9       93.42       75.94     14.15 o 
 -17   6   9       86.10       83.96     14.48 o 
 -16   6   9      539.12      494.10     25.81 o 
 -15   6   9      299.22      309.38     20.47 o 
 -14   6   9        6.25       -1.80      8.28 o 
 -13   6   9     1276.34     1259.76     35.96 o 
 -12   6   9     1921.14     2045.96     44.20 o 
 -11   6   9       15.84       31.03     10.24 o 
 -10   6   9     1744.33     1784.72     50.16 o 
  -9   6   9       17.90        8.96      6.40 o 
  -8   6   9     1568.10     1564.18     28.14 o 
  -7   6   9     1231.45     1250.94     25.91 o 
  -6   6   9      482.00      516.74     12.57 o 
  -5   6   9      969.70      943.92     18.41 o 
  -4   6   9        0.48        8.81      4.80 o 
  -3   6   9      187.58      184.26     11.66 o 
  -2   6   9        4.28        5.64      5.53 o 
  -1   6   9      492.38      520.98     30.49 o 
   0   6   9      232.39      260.05     13.26 o 
   1   6   9     1485.53     1589.44     88.44 o 
   2   6   9       94.14       77.22     11.80 o 
   3   6   9      391.45      394.64     29.89 o 
   4   6   9      302.45      285.67     32.95 o 
   5   6   9      222.17      218.88     22.49 o 
   6   6   9     1552.29     1517.76    112.00 o 
   7   6   9      958.61      954.17    103.99 o 
   8   6   9       72.77       65.48     14.19 o 
   9   6   9      260.00      271.45     21.36 o 
 -17   7   9       61.84       64.57     14.04 o 
 -16   7   9       72.00       70.93     14.02 o 
 -15   7   9       22.48       25.57     11.20 o 
 -14   7   9      254.69      215.65     18.28 o 
 -13   7   9        1.15        5.27      9.57 o 
 -12   7   9       25.31       27.25     10.41 o 
 -11   7   9       41.69       41.74     11.39 o 
 -10   7   9        4.59        4.58      6.92 o 
  -9   7   9        9.59       13.75      7.05 o 
  -8   7   9      262.49      241.05     14.06 o 
  -7   7   9       50.76       28.65      7.49 o 
  -6   7   9       40.82       34.86      6.61 o 
  -5   7   9      984.76      979.28     20.04 o 
  -4   7   9      810.32      745.64     32.94 o 
  -3   7   9      432.13      457.36     20.06 o 
  -2   7   9      886.56      932.74     55.17 o 
  -1   7   9      570.25      547.44     18.26 o 
   0   7   9      837.80      777.47     60.49 o 
   1   7   9      280.80      291.85     19.16 o 
   2   7   9      840.35      889.34     88.67 o 
   3   7   9      427.02      437.26     41.21 o 
   4   7   9     1163.88     1209.80     85.13 o 
   5   7   9       15.76       17.46     11.13 o 
   6   7   9        0.03        4.76     10.33 o 
   7   7   9        5.87       11.40     11.24 o 
   8   7   9      156.40      115.63     17.82 o 
 -15   8   9      259.77      275.08     22.10 o 
 -14   8   9       28.12       18.85     17.91 o 
 -13   8   9      636.88      651.84     28.68 o 
 -12   8   9      121.35      153.65     16.63 o 
 -11   8   9      518.25      569.24     40.77 o 
 -10   8   9      388.32      409.93     21.93 o 
  -9   8   9       33.42       26.45      8.67 o 
  -8   8   9      363.29      405.85     18.00 o 
  -7   8   9      585.08      571.92     31.43 o 
  -6   8   9      209.33      240.01     12.48 o 
  -5   8   9      220.99      241.07     14.32 o 
  -4   8   9        6.98        9.70      6.90 o 
  -3   8   9      162.79      133.96     14.12 o 
  -2   8   9        6.12        1.72      8.25 o 
  -1   8   9       23.27       17.38      9.46 o 
   0   8   9        0.37        8.67      9.71 o 
   1   8   9      307.41      314.86     40.58 o 
   2   8   9      102.21       98.73     32.34 o 
   3   8   9       11.90       21.97     11.62 o 
   4   8   9      104.83       74.45     13.92 o 
   5   8   9        4.60        5.39     11.05 o 
   6   8   9      216.36      224.44     40.82 o 
   7   8   9      179.03      173.76     32.59 o 
 -13   9   9       55.67       57.50     21.90 o 
 -12   9   9      489.11      512.60     26.35 o 
 -11   9   9      178.76      163.63     17.65 o 
 -10   9   9       56.51       56.78     10.56 o 
  -9   9   9     1099.61     1106.16     28.64 o 
  -8   9   9      167.56      204.79     14.77 o 
  -7   9   9      310.58      309.36     16.71 o 
  -6   9   9      751.58      730.89     40.66 o 
  -5   9   9      102.15      107.29     14.38 o 
  -4   9   9      335.70      340.03     30.14 o 
  -3   9   9        6.04        2.44      9.10 o 
  -2   9   9      265.15      282.04     20.05 o 
  -1   9   9        8.76       16.65     11.14 o 
   0   9   9      395.35      407.39     23.85 o 
   1   9   9      221.57      219.04     19.57 o 
   2   9   9       86.52       90.72     14.86 o 
   3   9   9       64.83       96.31     25.24 o 
   4   9   9      294.04      252.38     22.32 o 
 -10  10   9      323.68      288.10     17.91 o 
  -9  10   9        0.09       15.82      9.47 o 
  -8  10   9      360.48      389.60     24.58 o 
  -7  10   9      849.68      866.73     47.12 o 
  -6  10   9      144.83      143.13     23.98 o 
  -5  10   9      389.11      468.32     25.45 o 
  -4  10   9       76.35      115.88     16.05 o 
  -3  10   9      609.77      614.37     53.28 o 
  -2  10   9      274.45      273.22     21.08 o 
  -1  10   9       64.25       78.09     14.60 o 
   0  10   9       71.00       49.32     14.10 o 
   1  10   9       11.76       -4.28     10.65 o 
 -21   0  10      689.80      671.86     30.38 o 
 -20   0  10      585.13      745.06     30.75 o 
 -19   0  10     1948.39     1945.97     47.53 o 
 -18   0  10       16.33       30.33     11.31 o 
 -17   0  10       54.51       51.12     11.62 o 
 -16   0  10      336.45      321.59     19.05 o 
 -15   0  10     2665.35     2932.02     49.02 o 
 -14   0  10      947.06     1104.17     75.41 o 
 -13   0  10     4385.99     4312.71    125.51 o 
 -12   0  10      114.01      111.61     20.93 o 
 -11   0  10     5255.26     5092.68    219.46 o 
 -10   0  10     1673.07     1989.62     88.41 o 
  -9   0  10      981.93     1133.25     34.07 o 
  -8   0  10      664.39      638.55     19.21 o 
  -7   0  10      295.78      289.48     10.26 o 
  -6   0  10      277.89      288.11      9.26 o 
  -5   0  10      662.49      674.56     15.02 o 
  -4   0  10       60.29       39.48      5.77 o 
  -3   0  10      141.25      156.96      9.47 o 
  -2   0  10     1825.64     1815.59     47.12 o 
  -1   0  10     3015.73     3043.37     89.35 o 
   0   0  10      277.15      317.86     31.58 o 
   1   0  10     6178.10     6211.83    102.77 o 
   2   0  10      173.07      219.22     20.35 o 
   3   0  10     5179.52     5366.45     63.61 o 
   4   0  10      374.22      417.26     28.41 o 
   5   0  10       49.72       96.44     18.31 o 
   6   0  10     3051.45     3108.54     76.31 o 
   7   0  10      770.87      686.02     23.16 o 
   8   0  10      662.52      585.59     21.77 o 
   9   0  10       83.76      103.16     17.12 o 
  10   0  10       52.76       63.50     13.81 o 
  11   0  10      231.65      229.58     20.66 o 
 -21   1  10        0.67        0.63      9.24 o 
 -20   1  10      542.10      569.17     28.25 o 
 -19   1  10       19.02       12.98     12.80 o 
 -18   1  10       79.71       75.86     10.86 o 
 -17   1  10     1157.40     1173.87     27.63 o 
 -16   1  10      196.21      203.44     13.28 o 
 -15   1  10       41.66       41.03      8.09 o 
 -14   1  10        8.68       16.42      6.73 o 
 -13   1  10       48.92       43.41      7.73 o 
 -12   1  10      850.87      872.67     21.11 o 
 -11   1  10     1354.02     1343.10     48.57 o 
 -10   1  10      225.88      202.96     10.99 o 
  -9   1  10     1722.15     1736.77     58.97 o 
  -8   1  10        6.11        8.93      4.91 o 
  -7   1  10     2226.39     2324.87     20.24 o 
  -6   1  10      314.06      313.04      8.22 o 
  -5   1  10     1569.85     1566.80     16.99 o 
  -4   1  10       12.12       11.80      4.24 o 
  -3   1  10     2640.14     2528.45     46.78 o 
  -2   1  10      123.25      125.70      7.07 o 
  -1   1  10     1187.27     1219.21     39.23 o 
   0   1  10     2033.31     2006.18     61.81 o 
   1   1  10       59.05       63.23     10.38 o 
   2   1  10      387.15      412.81     18.35 o 
   3   1  10       92.19       73.93      7.67 o 
   4   1  10       24.37       24.99      6.28 o 
   5   1  10      529.96      477.24     18.42 o 
   6   1  10      114.48       94.16     10.76 o 
   7   1  10      631.04      641.78     21.95 o 
   8   1  10      416.20      415.10     27.12 o 
   9   1  10       89.48       93.27     11.90 o 
  10   1  10      204.65      178.21     15.08 o 
  11   1  10        0.44       -5.75      7.81 o 
 -20   2  10       81.55      107.42     16.31 o 
 -19   2  10        9.86        2.92     10.16 o 
 -18   2  10       12.60       10.80     10.54 o 
 -17   2  10       37.64       21.19     10.48 o 
 -16   2  10      102.09      116.09     11.26 o 
 -15   2  10      106.66      112.34     10.39 o 
 -14   2  10      350.51      420.80     16.40 o 
 -13   2  10     1943.44     1848.02     30.64 o 
 -12   2  10      112.80      130.01     10.24 o 
 -11   2  10     1155.38     1022.57     35.01 o 
 -10   2  10       29.75       42.43      6.81 o 
  -9   2  10       22.30       43.45      6.46 o 
  -8   2  10     1291.04     1348.31     30.29 o 
  -7   2  10     1591.42     1593.30     27.77 o 
  -6   2  10     1922.58     1905.00     19.26 o 
  -5   2  10       80.18       93.59      5.79 o 
  -4   2  10     1482.96     1456.07     17.13 o 
  -3   2  10        8.70        8.59      4.45 o 
  -2   2  10     1290.12     1364.91     32.40 o 
  -1   2  10      176.67      181.43      9.52 o 
   0   2  10      545.63      504.11     14.11 o 
   1   2  10      759.88      796.59     22.56 o 
   2   2  10        6.40       10.76      5.59 o 
   3   2  10      174.08      181.77     10.61 o 
   4   2  10       50.77       69.94      8.00 o 
   5   2  10       29.14       19.05      6.83 o 
   6   2  10      502.92      426.45     29.06 o 
   7   2  10      206.13      180.76     14.07 o 
   8   2  10       75.98       57.44     10.25 o 
   9   2  10        9.51       11.28      8.71 o 
  10   2  10        0.02       -8.13      8.41 o 
  11   2  10       55.85       47.62     13.93 o 
 -20   3  10      148.12      154.74     17.84 o 
 -19   3  10       48.78       57.24     13.82 o 
 -18   3  10      206.22      189.80     17.61 o 
 -17   3  10     1776.10     1923.32    113.76 o 
 -16   3  10      203.67      227.88     18.96 o 
 -15   3  10      314.17      327.81     20.69 o 
 -14   3  10     1105.56     1059.12     34.19 o 
 -13   3  10        2.54       13.03      7.56 o 
 -12   3  10      632.26      685.95     19.46 o 
 -11   3  10     1823.46     1711.73     61.04 o 
 -10   3  10      217.63      251.66     24.72 o 
  -9   3  10     1331.05     1256.27     23.76 o 
  -8   3  10      394.86      396.70     11.77 o 
  -7   3  10     1981.25     2047.32     72.55 o 
  -6   3  10      226.58      268.03      8.72 o 
  -5   3  10      815.36      799.79     13.56 o 
  -4   3  10       88.38       93.20      5.87 o 
  -3   3  10      448.04      394.40     12.05 o 
  -2   3  10       83.94       61.53      6.40 o 
  -1   3  10      278.16      285.93     11.39 o 
   0   3  10       18.13       16.25      5.29 o 
   1   3  10        7.32        2.79      5.69 o 
   2   3  10     1187.32     1152.78     75.61 o 
   3   3  10      860.81      904.58     48.51 o 
   4   3  10      340.09      357.88     20.36 o 
   5   3  10     2435.79     2503.07    134.55 o 
   6   3  10      116.69      128.69     21.03 o 
   7   3  10      658.15      625.59     29.89 o 
   8   3  10      957.28     1021.87     74.71 o 
   9   3  10      444.98      439.07     56.37 o 
  10   3  10      186.79      219.02     25.52 o 
 -19   4  10      362.68      340.63     23.68 o 
 -18   4  10      627.04      631.56     29.83 o 
 -17   4  10       26.18       45.99     12.44 o 
 -16   4  10      937.57      914.14     32.46 o 
 -15   4  10      701.14      704.98     44.67 o 
 -14   4  10      527.70      474.49     22.94 o 
 -13   4  10     1356.07     1419.97     85.49 o 
 -12   4  10      149.01      153.98     11.06 o 
 -11   4  10      765.92      798.81     24.15 o 
 -10   4  10     1741.63     1664.42     29.57 o 
  -9   4  10       70.14       92.25      8.62 o 
  -8   4  10     1292.77     1276.93     20.12 o 
  -7   4  10      148.78      141.33      9.53 o 
  -6   4  10     1561.48     1445.09     35.77 o 
  -5   4  10      266.05      284.70      9.44 o 
  -4   4  10     1650.07     1592.45     33.42 o 
  -3   4  10      145.04      192.13     11.89 o 
  -2   4  10     3383.66     3509.35     68.14 o 
  -1   4  10      912.84      899.89     24.68 o 
   0   4  10      954.37      928.94     29.61 o 
   1   4  10       17.73       13.89      6.58 o 
   2   4  10      258.02      260.41     38.61 o 
   3   4  10     2436.28     2550.32    126.47 o 
   4   4  10     1359.32     1379.29     78.60 o 
   5   4  10      902.55      900.96     50.35 o 
   6   4  10      704.64      682.71     85.92 o 
   7   4  10      312.20      276.53     27.27 o 
   8   4  10      207.02      207.82     18.97 o 
   9   4  10      414.48      399.56     27.91 o 
  10   4  10        0.50       -2.12     10.00 o 
 -19   5  10        0.74       -1.59      9.97 o 
 -18   5  10       19.93       31.49     12.56 o 
 -17   5  10      144.60      106.84     15.03 o 
 -16   5  10        0.35       -5.51      9.11 o 
 -15   5  10        1.19      -11.35      8.62 o 
 -14   5  10      457.16      512.02     24.79 o 
 -13   5  10        0.10       12.93      8.60 o 
 -12   5  10      972.21      848.29     28.75 o 
 -11   5  10       24.11       15.59      9.69 o 
 -10   5  10       49.69       41.57      9.66 o 
  -9   5  10       88.33       97.43      8.31 o 
  -8   5  10       12.29        1.11      4.63 o 
  -7   5  10      376.56      331.49     14.91 o 
  -6   5  10       23.07       29.11      4.94 o 
  -5   5  10      444.62      446.62     15.01 o 
  -4   5  10      590.77      591.00     13.24 o 
  -3   5  10      237.98      236.89     10.84 o 
  -2   5  10       24.16       40.75      7.23 o 
  -1   5  10      802.29      818.31     38.56 o 
   0   5  10     1211.03     1204.28     44.81 o 
   1   5  10        8.21        1.43      5.98 o 
   2   5  10       47.30       32.90      8.06 o 
   3   5  10       31.58       24.28      8.05 o 
   4   5  10       24.19       32.51     11.35 o 
   5   5  10      579.23      499.22     31.89 o 
   6   5  10       98.92       71.74     13.51 o 
   7   5  10      188.24      196.91     18.24 o 
   8   5  10        0.17        2.64     10.33 o 
   9   5  10      130.46      123.99     25.78 o 
 -18   6  10      167.49      162.73     18.57 o 
 -17   6  10       14.84       17.04     11.12 o 
 -16   6  10      426.26      430.72     36.75 o 
 -15   6  10       78.85       82.11     14.31 o 
 -14   6  10        0.30       -1.77      8.51 o 
 -13   6  10       33.69       48.06     11.92 o 
 -12   6  10       66.52       61.53     11.60 o 
 -11   6  10      269.65      285.33     19.38 o 
 -10   6  10      188.29      207.52     25.74 o 
  -9   6  10      169.03      180.68     12.11 o 
  -8   6  10       10.69        5.55      6.11 o 
  -7   6  10        8.96        2.03      4.95 o 
  -6   6  10       20.16       23.96      4.99 o 
  -5   6  10       47.60       55.97      6.75 o 
  -4   6  10      236.88      241.92     16.51 o 
  -3   6  10      354.13      366.43     30.03 o 
  -2   6  10        0.22       -0.52      5.90 o 
  -1   6  10       18.02        7.92      6.77 o 
   0   6  10      192.62      174.02     15.12 o 
   1   6  10      177.99      203.33     14.73 o 
   2   6  10       43.72       33.68     10.53 o 
   3   6  10      305.11      310.89     44.37 o 
   4   6  10      529.39      499.76     82.14 o 
   5   6  10      293.79      270.45     20.77 o 
   6   6  10       14.67       14.19     10.35 o 
   7   6  10      138.89      139.97     19.43 o 
   8   6  10       17.96       -2.83     10.32 o 
 -16   7  10       16.55       22.57     11.32 o 
 -15   7  10      437.72      438.12     25.69 o 
 -14   7  10      764.68      780.39     31.67 o 
 -13   7  10        6.90        9.52     10.37 o 
 -12   7  10     2085.74     1969.53    111.75 o 
 -11   7  10     1455.19     1520.39     39.70 o 
 -10   7  10       64.73       81.48     12.92 o 
  -9   7  10      700.04      711.69     21.60 o 
  -8   7  10       57.08       45.70      9.95 o 
  -7   7  10      922.13      927.24     23.83 o 
  -6   7  10        0.05       -2.71      5.20 o 
  -5   7  10        5.94        1.74      5.45 o 
  -4   7  10      102.75      108.26     10.45 o 
  -3   7  10      598.22      593.69     30.92 o 
  -2   7  10        3.31       -1.96      6.49 o 
  -1   7  10      552.34      519.92     67.73 o 
   0   7  10      107.28       91.33     16.57 o 
   1   7  10       11.03       14.52     10.35 o 
   2   7  10      830.06      822.79     47.31 o 
   3   7  10      504.43      511.25     62.74 o 
   4   7  10       84.69       91.39     15.08 o 
   5   7  10     2226.76     2156.87    180.30 o 
   6   7  10       62.10       76.13     14.85 o 
   7   7  10     1002.45     1067.54    190.27 o 
 -15   8  10      459.68      468.19     29.28 o 
 -14   8  10       66.42       61.73     13.51 o 
 -13   8  10      809.58      812.53     32.89 o 
 -12   8  10       94.30      102.11     14.86 o 
 -11   8  10      583.73      581.11     27.15 o 
 -10   8  10      519.78      499.52     25.37 o 
  -9   8  10      424.78      390.87     18.12 o 
  -8   8  10       19.44       15.34      8.13 o 
  -7   8  10      849.90      803.10     23.78 o 
  -6   8  10      824.74      852.84     28.82 o 
  -5   8  10       30.36       24.98      7.95 o 
  -4   8  10       16.34       19.26      8.08 o 
  -3   8  10       23.36       21.82      9.89 o 
  -2   8  10        1.47       -2.16      8.75 o 
  -1   8  10      167.28      180.15     23.69 o 
   0   8  10       99.21       93.24     14.37 o 
   1   8  10      724.24      709.07     52.78 o 
   2   8  10      207.10      231.83     41.94 o 
   3   8  10      157.31      174.64     28.41 o 
   4   8  10      153.86      185.62     26.03 o 
   5   8  10        9.60       25.89     13.09 o 
 -12   9  10      157.84      173.16     18.16 o 
 -11   9  10      149.19      138.44     16.45 o 
 -10   9  10      121.54      127.08     16.12 o 
  -9   9  10      255.36      259.80     16.46 o 
  -8   9  10        4.19        8.94      8.33 o 
  -7   9  10       46.30       50.02     10.03 o 
  -6   9  10       16.06       10.09     10.82 o 
  -5   9  10       17.29       -0.68      9.80 o 
  -4   9  10       79.90       96.97     24.10 o 
  -3   9  10       12.59       -3.03     10.18 o 
  -2   9  10      217.64      223.39     37.92 o 
  -1   9  10      236.71      223.62     34.49 o 
   0   9  10      359.09      383.35     62.58 o 
   1   9  10       36.91       29.02     12.72 o 
   2   9  10       11.77       20.08     11.91 o 
  -8  10  10        2.88       -2.87     16.46 o 
  -7  10  10        3.37       -2.06     15.14 o 
  -6  10  10        0.31        8.68     17.03 o 
  -5  10  10        0.18       -1.64     16.21 o 
  -4  10  10       10.26        8.82     11.31 o 
  -3  10  10        1.84        6.62     11.54 o 
  -2  10  10       10.02        8.37     11.80 o 
 -20   1  11      887.13      861.11     29.55 o 
 -19   1  11       69.99       61.60      9.42 o 
 -18   1  11      116.84      108.07     10.37 o 
 -17   1  11      152.33      183.62     13.72 o 
 -16   1  11       37.01       29.82      8.50 o 
 -15   1  11      205.03      154.67     11.77 o 
 -14   1  11      706.32      813.38     22.05 o 
 -13   1  11       97.26      123.62     10.36 o 
 -12   1  11     2382.86     2334.46     53.63 o 
 -11   1  11      120.65      109.22      8.24 o 
 -10   1  11     2143.00     2042.62     41.83 o 
  -9   1  11      189.24      287.30     17.52 o 
  -8   1  11     1509.84     1656.15     37.92 o 
  -7   1  11      624.94      609.28     13.60 o 
  -6   1  11     3042.57     3055.35     41.07 o 
  -5   1  11       14.26       18.69      5.14 o 
  -4   1  11     2308.69     2167.26     25.86 o 
  -3   1  11        5.87        3.23      4.24 o 
  -2   1  11     1190.16     1256.98     28.19 o 
  -1   1  11     3772.85     3630.06     72.11 o 
   0   1  11       10.84       14.75      5.72 o 
   1   1  11        8.67       11.03      5.56 o 
   2   1  11      601.52      608.23     29.31 o 
   3   1  11      646.75      625.37     20.50 o 
   4   1  11      123.16      151.07     10.47 o 
   5   1  11     1251.01     1140.21     46.68 o 
   6   1  11      173.85      158.59     13.62 o 
   7   1  11     1631.77     1461.55     33.35 o 
   8   1  11        0.11        3.08      8.34 o 
   9   1  11        5.75       16.60      9.30 o 
  10   1  11        5.29       16.47      9.06 o 
 -20   2  11        1.34        0.51     10.73 o 
 -19   2  11      312.53      334.40     23.39 o 
 -18   2  11     1555.95     1548.96     41.48 o 
 -17   2  11       18.82       15.52      8.08 o 
 -16   2  11     1367.60     1408.03     29.89 o 
 -15   2  11      306.46      314.26     15.60 o 
 -14   2  11     1251.30     1217.03     26.64 o 
 -13   2  11     1755.42     1695.42     54.20 o 
 -12   2  11      355.11      312.36     14.55 o 
 -11   2  11     1134.56     1197.79     32.68 o 
 -10   2  11      175.14      167.35     10.83 o 
  -9   2  11      248.98      241.51     12.23 o 
  -8   2  11      491.10      512.17     18.77 o 
  -7   2  11     1323.30     1256.92     19.13 o 
  -6   2  11       17.38       10.61      4.67 o 
  -5   2  11      670.22      706.15     15.45 o 
  -4   2  11      813.37      809.69     16.81 o 
  -3   2  11      903.08      921.02     30.12 o 
  -2   2  11      616.28      623.36     19.29 o 
  -1   2  11     1821.40     1841.12     53.27 o 
   0   2  11     1455.62     1516.60     37.38 o 
   1   2  11     3107.74     3197.63     94.99 o 
   2   2  11      297.07      311.67     15.41 o 
   3   2  11     1642.09     1524.38     85.88 o 
   4   2  11      803.33      737.39     56.97 o 
   5   2  11      843.69      792.76     29.52 o 
   6   2  11      293.92      303.13     16.72 o 
   7   2  11       27.62       28.69      9.46 o 
   8   2  11      149.94      138.14     17.24 o 
   9   2  11       10.07       14.85     11.42 o 
 -20   3  11      209.18      252.91     22.26 o 
 -19   3  11      199.99      208.15     19.49 o 
 -18   3  11      411.57      439.17     25.64 o 
 -17   3  11      743.21      782.38     30.74 o 
 -16   3  11       19.77       19.27     10.61 o 
 -15   3  11      624.33      648.81     63.16 o 
 -14   3  11       23.37       11.17      7.43 o 
 -13   3  11      715.33      633.11     19.92 o 
 -12   3  11      206.50      224.86     15.09 o 
 -11   3  11      155.15      140.39     10.55 o 
 -10   3  11      293.00      331.82     14.27 o 
  -9   3  11       44.45       62.11      8.37 o 
  -8   3  11        1.10       -0.57      5.00 o 
  -7   3  11      374.56      332.72     18.05 o 
  -6   3  11       47.58       57.40      6.16 o 
  -5   3  11        1.10       -2.02      4.17 o 
  -4   3  11       21.83       20.54      6.14 o 
  -3   3  11      779.54      746.05     24.60 o 
  -2   3  11        0.82        5.75      8.85 o 
  -1   3  11      105.96      129.63     11.40 o 
   0   3  11      219.71      211.96     11.50 o 
   1   3  11       44.79       31.94      8.08 o 
   2   3  11     2149.06     1969.21     73.80 o 
   3   3  11       23.16       11.92      7.71 o 
   4   3  11     1064.67     1033.40     50.47 o 
   5   3  11      188.74      186.23     13.77 o 
   6   3  11      175.72      154.66     16.37 o 
   7   3  11       85.39       61.48     13.56 o 
   8   3  11       47.43       43.49     12.95 o 
   9   3  11       84.61       87.17     15.17 o 
 -19   4  11       17.03        4.43     10.43 o 
 -18   4  11        0.15       -8.23      9.52 o 
 -17   4  11       42.43       28.13     17.43 o 
 -16   4  11      696.98      697.12     63.57 o 
 -15   4  11       42.75       53.37     12.16 o 
 -14   4  11       51.52       65.49     12.11 o 
 -13   4  11       65.88       41.11     18.03 o 
 -12   4  11       56.57       69.76      9.21 o 
 -11   4  11       28.47       38.55      7.61 o 
 -10   4  11        0.95       -1.26      5.36 o 
  -9   4  11      123.72      113.33      9.64 o 
  -8   4  11        3.19        8.66      4.88 o 
  -7   4  11        4.18       -2.32      4.32 o 
  -6   4  11        0.23        6.32      3.93 o 
  -5   4  11       82.43       87.08      6.30 o 
  -4   4  11       28.60       31.62      5.97 o 
  -3   4  11       10.22       13.69      5.44 o 
  -2   4  11       25.42       17.80      5.55 o 
  -1   4  11      628.75      661.62     33.65 o 
   0   4  11        4.47        5.81      6.66 o 
   1   4  11      718.12      777.52     37.44 o 
   2   4  11      808.06      890.74     65.22 o 
   3   4  11       68.48       81.62     12.09 o 
   4   4  11       63.04       63.09     10.40 o 
   5   4  11       60.69       57.16      9.98 o 
   6   4  11        1.35       -9.10      9.38 o 
   7   4  11       22.66       16.53     11.00 o 
   8   4  11       42.83       45.10     13.26 o 
 -18   5  11      472.09      528.70     28.10 o 
 -17   5  11      807.20      790.83     45.24 o 
 -16   5  11       61.17       58.96     13.02 o 
 -15   5  11      443.61      446.17     24.64 o 
 -14   5  11      371.18      327.16     20.89 o 
 -13   5  11       41.73       21.09      9.83 o 
 -12   5  11      465.45      472.60     22.84 o 
 -11   5  11       71.45       58.53     12.11 o 
 -10   5  11      172.22      178.38     12.39 o 
  -9   5  11        3.32        3.10      5.88 o 
  -8   5  11      106.03      116.03      8.33 o 
  -7   5  11       25.40       37.89      6.33 o 
  -6   5  11      319.39      352.08     12.98 o 
  -5   5  11      391.33      381.33     11.61 o 
  -4   5  11      839.81      784.85     34.13 o 
  -3   5  11     1139.91     1140.22     28.53 o 
  -2   5  11       12.81        3.61      6.51 o 
  -1   5  11     1097.62     1164.41     66.59 o 
   0   5  11      709.66      702.45     43.05 o 
   1   5  11       38.69       33.64      8.92 o 
   2   5  11     1800.85     1824.57    113.66 o 
   3   5  11        1.24       -3.29      7.34 o 
   4   5  11     1015.77      959.02     98.92 o 
   5   5  11      358.45      337.39     21.69 o 
   6   5  11      127.66       98.45     15.05 o 
   7   5  11      305.07      269.53     22.24 o 
   8   5  11        0.13       -2.80      9.65 o 
 -17   6  11      122.28      139.96     17.39 o 
 -16   6  11      226.45      247.75     24.17 o 
 -15   6  11        7.07        4.87      9.69 o 
 -14   6  11      433.07      405.88     50.80 o 
 -13   6  11      604.01      618.75     37.78 o 
 -12   6  11       87.97      118.33     14.57 o 
 -11   6  11      913.99      868.02     29.77 o 
 -10   6  11       31.26       24.89      9.65 o 
  -9   6  11      107.52       91.23     12.03 o 
  -8   6  11        1.65        7.69      9.11 o 
  -7   6  11       88.05       88.42      8.20 o 
  -6   6  11       97.27       91.58      8.13 o 
  -5   6  11      271.14      244.37     11.55 o 
  -4   6  11     1213.71     1260.99     46.98 o 
  -3   6  11       74.19       71.49      9.63 o 
  -2   6  11     1235.26     1259.78     83.24 o 
  -1   6  11       39.44       35.16      8.83 o 
   0   6  11     2002.36     2037.96    150.24 o 
   1   6  11      417.55      403.39     22.31 o 
   2   6  11      165.39      150.64     15.94 o 
   3   6  11      842.83      817.29     95.99 o 
   4   6  11      201.90      202.45     19.06 o 
   5   6  11      355.04      357.07     24.43 o 
   6   6  11      352.14      315.01     44.07 o 
 -16   7  11       15.41       16.32     12.03 o 
 -15   7  11       36.17       55.36     13.69 o 
 -14   7  11       48.30       25.40     16.62 o 
 -13   7  11      417.65      411.24     24.17 o 
 -12   7  11      705.22      686.86     29.39 o 
 -11   7  11      243.36      220.87     18.20 o 
 -10   7  11        2.54        3.33      9.91 o 
  -9   7  11       32.41       32.82     10.54 o 
  -8   7  11      168.40      169.01     12.83 o 
  -7   7  11       26.63       10.90      7.37 o 
  -6   7  11      479.38      431.00     17.82 o 
  -5   7  11      251.15      338.07     18.50 o 
  -4   7  11       58.27       45.84     10.43 o 
  -3   7  11       80.30       74.48     10.08 o 
  -2   7  11        0.01        1.63      6.94 o 
  -1   7  11      199.57      168.32     16.50 o 
   0   7  11        0.51        9.75      9.93 o 
   1   7  11      183.21      187.34     26.89 o 
   2   7  11       16.70       19.12     11.74 o 
   3   7  11      132.05      124.01     16.46 o 
   4   7  11       61.27       58.09     13.88 o 
   5   7  11        0.20        1.22     11.51 o 
 -14   8  11      310.94      325.26     23.32 o 
 -13   8  11       40.12       58.27     13.27 o 
 -12   8  11      111.78      110.11     15.59 o 
 -11   8  11       64.82       48.09     12.53 o 
 -10   8  11        0.05       -7.87      9.91 o 
  -9   8  11       21.29       14.98      9.72 o 
  -8   8  11       66.35       75.18     10.79 o 
  -7   8  11       11.12        8.39      7.96 o 
  -6   8  11        2.82        1.04      9.53 o 
  -5   8  11      467.92      447.05     23.45 o 
  -4   8  11       93.06       85.73     10.98 o 
  -3   8  11        0.48       -7.98      9.19 o 
  -2   8  11      592.35      572.11     63.26 o 
  -1   8  11       74.92       98.10     14.87 o 
   0   8  11      371.42      368.77     37.08 o 
   1   8  11      531.80      572.49     65.57 o 
   2   8  11       78.65       89.05     23.06 o 
   3   8  11      423.19      433.86     47.73 o 
 -11   9  11        6.05        9.73     10.90 o 
 -10   9  11      147.30      153.09     17.27 o 
  -9   9  11        4.43       -2.77      9.49 o 
  -8   9  11      151.14      163.75     14.10 o 
  -7   9  11        4.43        5.02     10.34 o 
  -6   9  11      488.11      445.23     36.29 o 
  -5   9  11       61.94       81.94     21.24 o 
  -4   9  11      241.75      314.02     33.53 o 
  -3   9  11      226.08      234.14     20.04 o 
  -2   9  11        1.71        0.05     10.73 o 
  -1   9  11      506.10      455.30     57.66 o 
   0   9  11      343.36      367.75     25.04 o 
 -20   0  12       34.29       57.94     14.05 o 
 -19   0  12      518.13      533.88     26.73 o 
 -18   0  12       56.60       34.05     12.34 o 
 -17   0  12      674.69      670.01     27.52 o 
 -16   0  12      715.70      772.55     28.55 o 
 -15   0  12      146.97      187.84     24.29 o 
 -14   0  12      758.23      680.63     25.57 o 
 -13   0  12       68.62       47.32      9.59 o 
 -12   0  12      300.14      328.49     31.79 o 
 -11   0  12       87.22       85.61     10.40 o 
 -10   0  12      727.70      836.28     49.96 o 
  -9   0  12        2.13       -6.92      8.65 o 
  -8   0  12      282.83      228.90     22.36 o 
  -7   0  12      679.88      687.63     35.26 o 
  -6   0  12      468.98      481.29     20.30 o 
  -5   0  12       19.05       19.05      6.11 o 
  -4   0  12     4924.51     4598.18    112.01 o 
  -3   0  12       92.17      111.23     10.44 o 
  -2   0  12     3835.58     3945.64    107.35 o 
  -1   0  12     4687.01     4406.31    161.06 o 
   0   0  12     9200.64     8521.24    296.10 o 
   1   0  12      417.75      402.21     17.72 o 
   2   0  12     1072.27     1026.93     39.41 o 
   3   0  12      206.48      203.91     13.98 o 
   4   0  12        4.38       19.51      9.76 o 
   5   0  12       59.16       54.18     12.61 o 
   6   0  12      390.08      325.44     21.91 o 
   7   0  12        3.16        8.53     10.77 o 
   8   0  12       15.60        2.69     11.48 o 
 -20   1  12      161.96      196.91     15.95 o 
 -19   1  12       19.71       11.35      7.92 o 
 -18   1  12      654.94      649.44     20.16 o 
 -17   1  12      562.21      552.66     18.21 o 
 -16   1  12       13.13       11.80      6.43 o 
 -15   1  12       18.87       12.23      6.24 o 
 -14   1  12        4.02        4.73      5.47 o 
 -13   1  12       81.38       77.81      7.78 o 
 -12   1  12       15.04       12.33      5.18 o 
 -11   1  12       16.57       12.87      5.04 o 
 -10   1  12       39.70       45.13      6.99 o 
  -9   1  12      623.50      638.35     24.18 o 
  -8   1  12      838.12      807.47     26.71 o 
  -7   1  12      293.48      285.34     17.14 o 
  -6   1  12     1218.33     1162.43     23.69 o 
  -5   1  12       14.78        9.58      4.07 o 
  -4   1  12     1156.00     1197.03     37.65 o 
  -3   1  12      222.99      241.88     13.07 o 
  -2   1  12      624.21      600.59     35.30 o 
  -1   1  12     4323.49     4014.35    143.12 o 
   0   1  12      483.69      466.77     29.27 o 
   1   1  12      271.73      283.32     12.27 o 
   2   1  12      191.42      182.14     10.22 o 
   3   1  12       29.64       23.94      6.96 o 
   4   1  12      153.60      120.40     10.22 o 
   5   1  12        1.31       -2.09      7.00 o 
   6   1  12        5.52        4.38      8.24 o 
   7   1  12       32.37       29.15      9.73 o 
   8   1  12       58.52       70.47     11.98 o 
 -19   2  12       85.86       69.99     14.76 o 
 -18   2  12       37.26       28.02     11.83 o 
 -17   2  12       48.01       52.49      9.82 o 
 -16   2  12      201.79      182.22     13.52 o 
 -15   2  12      156.09      154.16     12.49 o 
 -14   2  12      195.72      173.64     14.41 o 
 -13   2  12       46.87       31.40      7.76 o 
 -12   2  12       19.01       16.59      6.54 o 
 -11   2  12        4.08        2.80      6.15 o 
 -10   2  12      180.15      165.87     11.00 o 
  -9   2  12      498.58      552.43     17.17 o 
  -8   2  12      192.45      151.65     13.67 o 
  -7   2  12       94.66       69.91     11.33 o 
  -6   2  12      213.91      167.44     11.23 o 
  -5   2  12      735.37      767.71     17.00 o 
  -4   2  12     1320.36     1291.23     44.51 o 
  -3   2  12       10.31       18.58      7.45 o 
  -2   2  12     1784.88     1849.81     49.47 o 
  -1   2  12      681.30      753.84     25.70 o 
   0   2  12      517.45      506.93     25.65 o 
   1   2  12      216.45      233.54     15.10 o 
   2   2  12       16.70       17.27      7.95 o 
   3   2  12        8.91       11.19      7.96 o 
   4   2  12       13.15       12.28      7.92 o 
   5   2  12       97.49       78.92     13.66 o 
   6   2  12        3.55      -10.86      8.60 o 
   7   2  12       26.56       27.02     11.73 o 
   8   2  12       10.67        7.86     10.76 o 
 -19   3  12        4.77        9.77     12.00 o 
 -18   3  12      508.51      570.06     28.68 o 
 -17   3  12      217.93      197.71     18.84 o 
 -16   3  12      183.66      163.53     16.75 o 
 -15   3  12      327.54      317.36     16.62 o 
 -14   3  12       14.99        8.03      7.34 o 
 -13   3  12      151.79      152.85     11.59 o 
 -12   3  12        8.03        9.56      6.48 o 
 -11   3  12        9.92        5.35      5.92 o 
 -10   3  12      199.69      220.50     12.70 o 
  -9   3  12      123.90      135.51     11.10 o 
  -8   3  12       94.06      101.34     12.53 o 
  -7   3  12     2187.98     2157.25     68.04 o 
  -6   3  12     2311.19     2240.33     61.29 o 
  -5   3  12        5.89        5.66      5.53 o 
  -4   3  12     2179.51     2218.55     51.15 o 
  -3   3  12      249.37      245.49     11.75 o 
  -2   3  12      114.51      119.90      9.42 o 
  -1   3  12     1382.48     1354.54     24.39 o 
   0   3  12       62.01       78.48      8.77 o 
   1   3  12      173.31      208.03     14.12 o 
   2   3  12      681.22      680.95     29.45 o 
   3   3  12        6.92        6.27      7.54 o 
   4   3  12      317.81      317.58     22.87 o 
   5   3  12        0.74       -4.53      7.91 o 
   6   3  12       99.10       86.52     15.40 o 
   7   3  12       32.63       24.00     13.11 o 
 -18   4  12      147.92      192.04     19.36 o 
 -17   4  12      367.24      406.78     24.56 o 
 -16   4  12     1247.48     1217.00     54.99 o 
 -15   4  12       28.87       33.53     11.04 o 
 -14   4  12      958.76     1029.58     43.31 o 
 -13   4  12       17.98       22.52      9.94 o 
 -12   4  12      710.97      699.14     21.17 o 
 -11   4  12        0.25        0.62      6.40 o 
 -10   4  12     1030.63     1024.60     29.17 o 
  -9   4  12       13.46       13.01      6.78 o 
  -8   4  12      751.27      817.34     21.93 o 
  -7   4  12      763.61      723.51     20.68 o 
  -6   4  12     1599.88     1493.93     40.10 o 
  -5   4  12     1136.82     1133.79     26.42 o 
  -4   4  12        6.70        9.54      5.68 o 
  -3   4  12      531.96      533.03     16.07 o 
  -2   4  12      471.91      500.66     22.29 o 
  -1   4  12       77.67      105.75     10.75 o 
   0   4  12     1074.79     1129.60     63.07 o 
   1   4  12     2503.57     2400.10    115.80 o 
   2   4  12      684.92      653.05     22.31 o 
   3   4  12      167.95      207.57     14.67 o 
   4   4  12      421.65      414.93     23.41 o 
   5   4  12      254.01      276.73     21.32 o 
   6   4  12       18.77        5.23     10.78 o 
   7   4  12        2.65        3.19     11.64 o 
 -17   5  12      149.64      175.74     18.49 o 
 -16   5  12       84.26       85.01     15.02 o 
 -15   5  12      253.79      261.41     20.28 o 
 -14   5  12       56.66       36.13     11.36 o 
 -13   5  12      241.06      205.18     17.64 o 
 -12   5  12       11.47       -3.79      8.01 o 
 -11   5  12      254.81      288.61     27.66 o 
 -10   5  12        0.79       -0.68      6.46 o 
  -9   5  12      630.17      589.12     19.41 o 
  -8   5  12        8.79        6.10      6.09 o 
  -7   5  12      187.99      188.23     10.67 o 
  -6   5  12       45.22       57.71      8.88 o 
  -5   5  12        9.20        0.79      5.61 o 
  -4   5  12       24.78       20.66      6.68 o 
  -3   5  12       19.79       18.61      6.67 o 
  -2   5  12       20.36       23.10      8.24 o 
  -1   5  12      587.76      620.71     41.40 o 
   0   5  12      100.80      100.50     11.66 o 
   1   5  12      693.80      685.91     42.07 o 
   2   5  12       73.63       80.37     11.20 o 
   3   5  12      181.48      183.64     17.67 o 
   4   5  12      186.34      172.11     17.97 o 
   5   5  12       18.51       16.43     11.65 o 
   6   5  12       25.02       13.86     11.30 o 
 -16   6  12       70.36       67.91     14.61 o 
 -15   6  12        8.93       10.33     11.95 o 
 -14   6  12      363.42      361.50     22.97 o 
 -13   6  12       87.70       72.65     13.19 o 
 -12   6  12       37.26       53.21     12.26 o 
 -11   6  12      109.11      114.99     14.06 o 
 -10   6  12      190.77      185.17     16.90 o 
  -9   6  12      255.87      237.85     18.01 o 
  -8   6  12      154.97      190.71     22.57 o 
  -7   6  12        6.37        2.51      5.85 o 
  -6   6  12       95.82      102.45     15.32 o 
  -5   6  12      286.38      300.59     19.90 o 
  -4   6  12       13.87       16.85      7.87 o 
  -3   6  12       32.34       31.98      8.37 o 
  -2   6  12      164.64      154.62     12.82 o 
  -1   6  12      102.78      141.00     12.36 o 
   0   6  12      112.94      134.56     12.95 o 
   1   6  12      153.02      155.84     22.27 o 
   2   6  12       68.10       58.58     13.06 o 
   3   6  12      125.61      134.14     16.29 o 
   4   6  12        6.77        1.71     11.02 o 
   5   6  12       95.15       76.32     14.74 o 
 -14   7  12       32.11       31.34     12.09 o 
 -13   7  12      312.66      286.76     30.58 o 
 -12   7  12        8.67       -0.22      9.78 o 
 -11   7  12      606.63      673.87     28.97 o 
 -10   7  12      108.59      104.71     14.24 o 
  -9   7  12      180.68      180.95     16.75 o 
  -8   7  12        6.49        2.28      8.95 o 
  -7   7  12      488.92      514.85     19.85 o 
  -6   7  12      404.95      468.18     45.59 o 
  -5   7  12        1.59       -4.32      9.50 o 
  -4   7  12      468.35      485.28     31.66 o 
  -3   7  12       74.91       82.45     11.00 o 
  -2   7  12      144.96      151.99     13.33 o 
  -1   7  12      725.13      697.68     86.77 o 
   0   7  12       34.34       48.87     13.23 o 
   1   7  12      337.04      291.42     23.25 o 
   2   7  12      344.90      328.75     23.54 o 
   3   7  12        6.05        9.08     11.10 o 
 -12   8  12      213.93      217.16     25.66 o 
 -11   8  12        9.91        6.77     10.48 o 
 -10   8  12        3.33        2.92      9.98 o 
  -9   8  12        5.76        7.71     10.13 o 
  -8   8  12      279.48      279.40     21.37 o 
  -7   8  12      261.52      290.75     16.97 o 
  -6   8  12       88.30       73.05     14.10 o 
  -5   8  12      441.86      435.04     54.31 o 
  -4   8  12      388.27      389.64     33.94 o 
  -3   8  12      306.63      315.74     22.28 o 
  -2   8  12      675.71      676.60     29.87 o 
  -1   8  12      126.95      160.07     18.63 o 
   0   8  12      450.02      444.35     29.01 o 
   1   8  12       53.06       60.75     15.12 o 
  -7   9  12       11.69        0.86     10.96 o 
  -6   9  12        8.50       -8.28     16.01 o 
  -5   9  12       34.51       61.72     20.62 o 
 -19   1  13      180.16      187.48     13.27 o 
 -18   1  13      277.84      282.14     14.89 o 
 -17   1  13      154.23      124.43     10.85 o 
 -16   1  13        2.48        3.42      6.27 o 
 -15   1  13      219.31      215.41     12.41 o 
 -14   1  13      731.86      850.10     20.22 o 
 -13   1  13      117.19      107.48      8.96 o 
 -12   1  13      611.81      574.93     21.47 o 
 -11   1  13      699.87      697.82     26.72 o 
 -10   1  13      761.43      668.57     38.95 o 
  -9   1  13      961.18     1072.61     31.47 o 
  -8   1  13      666.25      754.59     40.38 o 
  -7   1  13      829.42      808.22     27.87 o 
  -6   1  13       64.01       65.97     20.27 o 
  -5   1  13      453.27      424.44     12.44 o 
  -4   1  13     2522.49     2391.93     27.07 o 
  -3   1  13      639.99      610.24     19.41 o 
  -2   1  13      317.88      296.98     12.02 o 
  -1   1  13       19.22        6.48      5.60 o 
   0   1  13       61.31       68.26      7.96 o 
   1   1  13      487.26      498.14     29.02 o 
   2   1  13       73.15       76.81      8.15 o 
   3   1  13       53.53       59.03      8.64 o 
   4   1  13       20.34       18.46      8.67 o 
   5   1  13       94.15       85.72     11.76 o 
   6   1  13      118.75      110.72     10.96 o 
   7   1  13      157.18      141.52     11.45 o 
 -19   2  13      392.18      418.04     20.64 o 
 -18   2  13       69.70       45.06     12.85 o 
 -17   2  13     1173.86     1269.08     41.70 o 
 -16   2  13      231.33      203.16     14.51 o 
 -15   2  13      190.13      208.97     15.41 o 
 -14   2  13       37.31       30.06      8.57 o 
 -13   2  13     1831.31     1874.76     51.92 o 
 -12   2  13        7.49       17.71      7.33 o 
 -11   2  13      840.43      938.81     63.59 o 
 -10   2  13      222.60      224.71     17.42 o 
  -9   2  13     2480.25     2351.51     70.92 o 
  -8   2  13      291.70      249.05     18.47 o 
  -7   2  13        8.02        3.38     15.94 o 
  -6   2  13       38.99       29.71      8.01 o 
  -5   2  13     2901.77     2865.72     61.66 o 
  -4   2  13       19.43       38.07      7.59 o 
  -3   2  13     1674.07     1648.45     44.66 o 
  -2   2  13     1392.33     1384.81     44.18 o 
  -1   2  13      996.20     1050.17     29.43 o 
   0   2  13     1180.96     1177.88     40.20 o 
   1   2  13        2.25       10.95      8.61 o 
   2   2  13      570.24      565.65     31.74 o 
   3   2  13       11.71        4.34      7.96 o 
   4   2  13       67.12       60.60     10.51 o 
   5   2  13       66.81       66.13     13.88 o 
   6   2  13      203.88      184.77     18.80 o 
 -18   3  13      129.31      131.04     16.46 o 
 -17   3  13       19.65       19.58     11.69 o 
 -16   3  13       70.83       63.30     13.31 o 
 -15   3  13        1.84        2.13      7.49 o 
 -14   3  13      102.60       88.43     11.50 o 
 -13   3  13        1.57        9.76      6.97 o 
 -12   3  13      289.47      293.24     15.44 o 
 -11   3  13       14.90       13.58      6.84 o 
 -10   3  13      287.73      265.12     24.60 o 
  -9   3  13       24.99       17.10      8.64 o 
  -8   3  13      756.84      840.86     29.10 o 
  -7   3  13      276.42      345.71     21.24 o 
  -6   3  13      416.47      398.87     24.61 o 
  -5   3  13      282.05      276.77     15.41 o 
  -4   3  13     1049.80     1041.83     35.55 o 
  -3   3  13       12.88       23.90      7.13 o 
  -2   3  13      539.43      577.40     17.46 o 
  -1   3  13       53.19       43.01      7.85 o 
   0   3  13       84.17       68.49      9.73 o 
   1   3  13       69.11       61.45     13.41 o 
   2   3  13        2.25        1.52      7.49 o 
   3   3  13       10.19        9.61      8.48 o 
   4   3  13        6.16        3.39      8.24 o 
   5   3  13      101.80      109.27     16.44 o 
   6   3  13        0.23       -4.43     10.91 o 
 -17   4  13       70.02       80.93     15.13 o 
 -16   4  13       15.63       12.49     11.18 o 
 -15   4  13      116.72      120.11     15.52 o 
 -14   4  13        2.02       14.10     10.04 o 
 -13   4  13       29.88       35.93      8.71 o 
 -12   4  13       54.12       17.29      7.60 o 
 -11   4  13       29.96       67.88      9.51 o 
 -10   4  13        0.40       -0.70      7.97 o 
  -9   4  13       58.05       86.75     12.62 o 
  -8   4  13       10.82        3.43      9.03 o 
  -7   4  13       52.92       65.61     12.28 o 
  -6   4  13       55.21       61.34      9.55 o 
  -5   4  13      100.46       99.02     12.55 o 
  -4   4  13        1.36        2.20      6.03 o 
  -3   4  13      114.22      123.88     10.30 o 
  -2   4  13      335.53      326.72     14.42 o 
  -1   4  13       18.84       10.46      7.98 o 
   0   4  13      127.00      141.24     12.75 o 
   1   4  13        4.31        1.08      7.97 o 
   2   4  13      207.92      195.39     14.66 o 
   3   4  13       97.52       97.97     12.32 o 
   4   4  13        5.67       13.80      9.12 o 
   5   4  13      340.10      330.82     23.70 o 
 -16   5  13       35.95       32.90     12.14 o 
 -15   5  13       26.76       37.47     11.74 o 
 -14   5  13        1.26       -7.18      8.37 o 
 -13   5  13        5.44       12.13      9.68 o 
 -12   5  13        7.80       19.35      9.62 o 
 -11   5  13        3.58        9.47      9.39 o 
 -10   5  13        3.09        0.95      7.00 o 
  -9   5  13      423.82      465.43     24.32 o 
  -8   5  13      686.80      684.62     49.05 o 
  -7   5  13     1961.18     2009.91     69.51 o 
  -6   5  13     1204.64     1198.37     37.51 o 
  -5   5  13     1470.33     1448.10     72.69 o 
  -4   5  13     2687.27     2820.63    102.74 o 
  -3   5  13        8.86       26.12     10.40 o 
  -2   5  13      520.44      554.00     38.99 o 
  -1   5  13      191.12      182.89     15.07 o 
   0   5  13       17.44       10.73      8.30 o 
   1   5  13       11.02       13.16      9.59 o 
   2   5  13        0.31        0.52      8.37 o 
   3   5  13        2.03       -3.54      9.65 o 
   4   5  13       22.57        2.48     11.70 o 
 -15   6  13       42.96       38.41     13.07 o 
 -14   6  13        4.57        0.43      9.72 o 
 -13   6  13      290.63      294.51     25.61 o 
 -12   6  13      285.70      279.28     20.94 o 
 -11   6  13       26.20       11.23     10.26 o 
 -10   6  13      361.67      409.54     23.01 o 
  -9   6  13      118.60      102.10     21.49 o 
  -8   6  13      795.25      862.49     30.19 o 
  -7   6  13      224.83      250.67     21.24 o 
  -6   6  13      568.50      545.55     29.97 o 
  -5   6  13     1325.84     1372.99     83.87 o 
  -4   6  13       22.12       30.55     12.24 o 
  -3   6  13      769.33      753.88     29.38 o 
  -2   6  13      101.87      111.15     11.95 o 
  -1   6  13      748.90      781.05     42.00 o 
   0   6  13       82.49      104.72     12.74 o 
   1   6  13      152.43      147.48     19.77 o 
   2   6  13        7.02        0.80     10.68 o 
   3   6  13        0.55       -3.42     10.69 o 
 -13   7  13      131.45      119.85     16.78 o 
 -12   7  13      214.83      201.60     19.04 o 
 -11   7  13       49.73       46.75     12.65 o 
 -10   7  13      162.42      182.95     17.54 o 
  -9   7  13        1.45        7.15      9.90 o 
  -8   7  13      165.90      149.79     23.95 o 
  -7   7  13       44.79       50.32     12.96 o 
  -6   7  13        0.99       -5.57     10.29 o 
  -5   7  13       86.52       65.93     13.82 o 
  -4   7  13       22.54       -3.38     10.61 o 
  -3   7  13      128.48      161.56     14.09 o 
  -2   7  13      163.21      145.18     16.68 o 
  -1   7  13       47.30       62.98     14.26 o 
   0   7  13       59.95       67.87     14.54 o 
   1   7  13       54.25       43.18     13.46 o 
  -9   8  13       18.72       13.65     11.28 o 
  -8   8  13      447.13      443.05     36.34 o 
  -7   8  13      135.07      141.03     24.93 o 
  -6   8  13        1.18       -3.17     10.81 o 
  -5   8  13        1.54       11.65     12.09 o 
  -4   8  13       20.59       23.35     17.83 o 
  -3   8  13       67.99       50.46     20.74 o 
 -18   0  14      171.70      209.07     19.25 o 
 -17   0  14        4.77       10.92     10.70 o 
 -16   0  14      133.55      159.41     31.45 o 
 -15   0  14      236.86      252.41     26.46 o 
 -14   0  14      167.05      176.72     23.30 o 
 -13   0  14      699.00      752.29     40.60 o 
 -12   0  14        8.00        5.23     13.88 o 
 -11   0  14     2299.88     2335.54     68.05 o 
 -10   0  14      392.15      429.09     33.28 o 
  -9   0  14      921.39      844.74     43.18 o 
  -8   0  14     2650.41     2760.35     73.09 o 
  -7   0  14       43.49       29.76     15.65 o 
  -6   0  14     1341.30     1355.58     53.13 o 
  -5   0  14     1349.88     1430.28     54.94 o 
  -4   0  14      316.88      331.18     15.99 o 
  -3   0  14      118.39      129.44     11.66 o 
  -2   0  14      352.02      322.21     16.17 o 
  -1   0  14      633.10      560.61     32.35 o 
   0   0  14      147.78      118.01     12.14 o 
   1   0  14       64.40       57.25      9.90 o 
   2   0  14      145.34      102.55     12.12 o 
   3   0  14      177.59      148.96     17.09 o 
   4   0  14       86.81       60.09     13.72 o 
   5   0  14      280.02      278.02     29.29 o 
 -18   1  14       25.67       28.55      8.41 o 
 -17   1  14      387.27      387.12     16.44 o 
 -16   1  14       99.69       95.66      9.87 o 
 -15   1  14        1.08       10.10      7.50 o 
 -14   1  14       83.11       80.83     13.58 o 
 -13   1  14      362.71      332.48     21.40 o 
 -12   1  14      109.49      145.60     25.00 o 
 -11   1  14       91.35      102.80     14.17 o 
 -10   1  14      347.90      360.45     20.93 o 
  -9   1  14      526.46      539.14     25.30 o 
  -8   1  14        0.88       -2.95      9.73 o 
  -7   1  14     2018.23     2014.76     62.25 o 
  -6   1  14      178.07      222.18     19.14 o 
  -5   1  14     1268.84     1342.78     29.99 o 
  -4   1  14       10.36       19.57      6.30 o 
  -3   1  14      196.04      179.25     10.55 o 
  -2   1  14       24.53       23.99      6.38 o 
  -1   1  14       92.60       73.66      7.33 o 
   0   1  14      292.61      250.50     10.45 o 
   1   1  14        5.74        7.07      5.24 o 
   2   1  14        9.16        5.04      5.63 o 
   3   1  14       14.38       12.22      6.20 o 
   4   1  14       10.66        1.48      7.67 o 
   5   1  14        0.79       -6.22      7.38 o 
 -18   2  14        3.23        1.40      8.35 o 
 -17   2  14        0.20        1.59      7.06 o 
 -16   2  14       44.65       46.91      8.71 o 
 -15   2  14       95.88       84.45     11.14 o 
 -14   2  14        4.98        6.26      7.85 o 
 -13   2  14      126.40      156.50     15.83 o 
 -12   2  14       91.40       59.69     12.53 o 
 -11   2  14      825.32      722.16     30.92 o 
 -10   2  14      150.07      149.99     18.96 o 
  -9   2  14      295.16      269.20     19.88 o 
  -8   2  14      333.57      262.83     21.40 o 
  -7   2  14       20.19       44.97     11.77 o 
  -6   2  14        0.89       -8.86      9.68 o 
  -5   2  14      117.02      116.17     11.81 o 
  -4   2  14       25.46       20.46      7.20 o 
  -3   2  14        0.04        2.91      6.54 o 
  -2   2  14        9.65        3.61      6.52 o 
  -1   2  14       13.65       29.20      7.60 o 
   0   2  14       42.62       35.82      8.19 o 
   1   2  14       12.04       11.36      8.32 o 
   2   2  14        1.62       -6.37      7.31 o 
   3   2  14        9.62       11.72      8.84 o 
   4   2  14        0.65       -3.50     10.57 o 
 -17   3  14      217.78      201.51     19.10 o 
 -16   3  14       19.11       27.96     11.86 o 
 -15   3  14      248.52      260.05     16.51 o 
 -14   3  14       77.60       96.04     11.32 o 
 -13   3  14      154.82      148.49     16.32 o 
 -12   3  14      421.90      423.43     23.44 o 
 -11   3  14       97.14      107.73     14.19 o 
 -10   3  14      497.58      535.09     25.47 o 
  -9   3  14       59.75       61.72     12.82 o 
  -8   3  14       94.17       77.19     13.85 o 
  -7   3  14     2185.66     2204.94     46.69 o 
  -6   3  14       64.96       98.18     14.64 o 
  -5   3  14     1463.62     1500.42     38.88 o 
  -4   3  14      107.72      100.63      9.62 o 
  -3   3  14      122.93      122.86     10.25 o 
  -2   3  14       13.08        8.66      6.83 o 
  -1   3  14       96.65       83.49      9.70 o 
   0   3  14       16.38       14.39      8.74 o 
   1   3  14        1.87        2.18      8.28 o 
   2   3  14       28.87       29.59      9.64 o 
   3   3  14       10.50        3.93      8.73 o 
   4   3  14       37.15       31.11     10.85 o 
 -16   4  14      566.82      564.17     56.49 o 
 -15   4  14       53.76       59.54     14.77 o 
 -14   4  14      898.51      980.77     57.57 o 
 -13   4  14      435.29      477.27     20.15 o 
 -12   4  14      994.80      992.29     33.10 o 
 -11   4  14      289.66      335.70     21.95 o 
 -10   4  14        8.83        7.22     10.07 o 
  -9   4  14        6.77        4.24      9.92 o 
  -8   4  14     1228.98     1202.92     57.76 o 
  -7   4  14       34.18       29.78     11.43 o 
  -6   4  14      630.11      646.94     27.77 o 
  -5   4  14      462.74      444.72     19.35 o 
  -4   4  14       29.97       13.45      8.91 o 
  -3   4  14      511.44      581.13     25.11 o 
  -2   4  14        3.97       23.26     16.24 o 
  -1   4  14      812.46      850.53     49.51 o 
   0   4  14      101.85       81.09     11.52 o 
   1   4  14      148.80      136.91     13.59 o 
   2   4  14       23.89       14.28      9.37 o 
   3   4  14      523.72      584.65     53.74 o 
 -15   5  14      277.68      292.12     21.91 o 
 -14   5  14        0.88        3.73     20.90 o 
 -13   5  14      223.77      212.54     18.94 o 
 -12   5  14        7.44      -19.91     13.28 o 
 -11   5  14       54.63       39.76     18.06 o 
 -10   5  14       62.85       49.98     12.90 o 
  -9   5  14      132.82      149.85     16.31 o 
  -8   5  14       75.91      103.06     14.98 o 
  -7   5  14       47.23       40.73     12.42 o 
  -6   5  14       13.38        4.16     10.68 o 
  -5   5  14      128.60       99.81     11.92 o 
  -4   5  14      204.05      234.24     16.23 o 
  -3   5  14       10.04       19.83      8.91 o 
  -2   5  14      123.13      125.84     12.98 o 
  -1   5  14      112.64      103.08     12.83 o 
   0   5  14      338.15      305.23     24.11 o 
   1   5  14        3.61        7.53      9.42 o 
   2   5  14       84.43      102.52     15.75 o 
 -13   6  14       77.82       79.68     15.05 o 
 -12   6  14      576.81      598.28     41.04 o 
 -11   6  14      196.71      205.89     28.30 o 
 -10   6  14       17.30       17.89     17.86 o 
  -9   6  14       16.68       19.36     18.06 o 
  -8   6  14       38.42       37.35     12.85 o 
  -7   6  14       12.71       17.41     11.89 o 
  -6   6  14       39.92       57.39     13.48 o 
  -5   6  14       59.21       63.54     13.86 o 
  -4   6  14        1.44        0.96     10.20 o 
  -3   6  14      442.02      471.44     60.16 o 
  -2   6  14      449.14      423.29     20.00 o 
  -1   6  14      135.82      141.69     14.00 o 
   0   6  14        2.90        1.39     10.26 o 
 -10   7  14      246.43      235.43     29.70 o 
  -9   7  14       95.01       93.55     22.88 o 
  -8   7  14      210.07      206.54     28.52 o 
  -7   7  14      835.21      928.89     49.28 o 
  -6   7  14      207.84      194.67     19.01 o 
  -5   7  14       15.19       -4.21     10.98 o 
  -4   7  14      303.52      335.65     28.17 o 
  -3   7  14        1.51       -0.28     11.78 o 
 -17   1  15        3.43        7.96     11.30 o 
 -16   1  15      538.05      518.77     27.35 o 
 -15   1  15       10.10       18.87     11.93 o 
 -14   1  15       16.39       34.13     11.45 o 
 -13   1  15      346.83      285.85     21.06 o 
 -12   1  15      241.69      254.51     19.64 o 
 -11   1  15        3.24        3.30     10.65 o 
 -10   1  15      443.67      466.33     24.50 o 
  -9   1  15      398.21      408.84     23.31 o 
  -8   1  15      349.64      322.92     21.48 o 
  -7   1  15     1091.37     1227.32     37.53 o 
  -6   1  15       19.37       32.29     12.20 o 
  -5   1  15      411.50      402.21     23.84 o 
  -4   1  15       88.81       86.93     11.34 o 
  -3   1  15       20.69       31.42      6.93 o 
  -2   1  15      157.18      137.76      9.92 o 
  -1   1  15      739.49      762.75     26.93 o 
   0   1  15       34.47       65.04      8.82 o 
   1   1  15      242.91      239.64     11.74 o 
   2   1  15       38.72       28.93      8.04 o 
 -16   2  15      288.12      342.92     23.66 o 
 -15   2  15       37.69       32.35     12.52 o 
 -14   2  15     1089.81     1175.79     56.05 o 
 -13   2  15      122.45      129.53     17.87 o 
 -12   2  15      389.38      402.87     24.43 o 
 -11   2  15      817.33      781.01     67.46 o 
 -10   2  15        0.31        1.85      9.76 o 
  -9   2  15      322.00      341.45     23.00 o 
  -8   2  15      211.56      225.68     19.85 o 
  -7   2  15      332.57      348.69     23.36 o 
  -6   2  15      456.44      430.84     23.90 o 
  -5   2  15        2.67       -0.25     10.08 o 
  -4   2  15      184.13      227.23     15.54 o 
  -3   2  15       14.57       17.07      7.35 o 
  -2   2  15      133.55      113.60     10.81 o 
  -1   2  15        9.17        2.58      7.39 o 
   0   2  15      271.17      267.44     14.88 o 
   1   2  15       23.25       21.60      9.63 o 
   2   2  15      133.88      140.86     14.08 o 
 -16   3  15        1.30      -10.10     15.38 o 
 -15   3  15      133.73      153.59     26.09 o 
 -14   3  15       25.67       39.82     13.29 o 
 -13   3  15      402.35      404.93     24.50 o 
 -12   3  15      234.32      261.18     21.28 o 
 -11   3  15       93.51       68.79     14.27 o 
 -10   3  15      641.80      672.56     29.05 o 
  -9   3  15       46.30       39.68     12.67 o 
  -8   3  15      577.08      647.26     28.54 o 
  -7   3  15        6.92        4.71     11.28 o 
  -6   3  15      188.30      167.33     17.93 o 
  -5   3  15        2.85        2.47     10.70 o 
  -4   3  15       48.86       41.25      9.66 o 
  -3   3  15        0.62        1.97      6.77 o 
  -2   3  15       37.64       35.00      8.53 o 
  -1   3  15       29.61       33.18      8.69 o 
   0   3  15        0.27       -1.49      8.18 o 
   1   3  15       20.88       10.21      9.60 o 
 -15   4  15        1.81        4.23     15.90 o 
 -14   4  15       84.76      101.87     21.92 o 
 -13   4  15       23.12       16.50     11.71 o 
 -12   4  15      107.98      116.72     16.39 o 
 -11   4  15       24.42       27.88     12.00 o 
 -10   4  15       56.68       62.26     14.01 o 
  -9   4  15       23.99       28.38     12.43 o 
  -8   4  15      289.29      287.23     21.52 o 
  -7   4  15       41.67       32.18     19.99 o 
  -6   4  15       32.13       20.18     12.01 o 
  -5   4  15        9.51       13.16     11.16 o 
  -4   4  15       14.13       16.11      8.71 o 
  -3   4  15       18.49       21.32      9.69 o 
  -2   4  15       53.69       45.39     10.53 o 
  -1   4  15       27.88       24.18     10.03 o 
   0   4  15       12.96       11.38      9.52 o 
 -13   5  15      294.21      279.27     31.17 o 
 -12   5  15      204.55      234.92     29.04 o 
 -11   5  15       32.40       31.24     12.61 o 
 -10   5  15      975.86     1075.91     36.68 o 
  -9   5  15      213.17      233.99     26.18 o 
  -8   5  15      893.97      902.43     34.11 o 
  -7   5  15      193.15      222.58     41.70 o 
  -6   5  15      262.90      291.99     22.46 o 
  -5   5  15       86.96      118.51     16.72 o 
  -4   5  15       95.28      124.90     13.04 o 
  -3   5  15       20.19        1.75     11.03 o 
  -2   5  15       64.42       64.76     11.73 o 
  -1   5  15       32.37       15.81      9.83 o 
 -10   6  15       11.36       16.36     19.07 o 
  -9   6  15      487.89      441.39     38.62 o 
  -8   6  15       29.89       36.78     13.71 o 
  -7   6  15       92.38       87.32     15.62 o 
  -6   6  15      151.82      159.38     18.42 o 
  -5   6  15        0.49       -1.49     17.88 o 
  -4   6  15      216.25      202.38     19.97 o 
 -15   0  16      119.95      152.24     26.32 o 
 -14   0  16     1292.64     1313.74     58.27 o 
 -13   0  16        3.92       14.03     18.37 o 
 -12   0  16     1485.45     1588.65     62.90 o 
 -11   0  16       65.64       75.54     21.78 o 
 -10   0  16      718.71      720.92     44.55 o 
  -9   0  16      120.08      106.74     21.83 o 
  -8   0  16      129.63      119.10     23.29 o 
  -7   0  16        2.70       -9.38     13.50 o 
  -6   0  16       46.72       17.70     15.27 o 
  -5   0  16       44.21       24.02     18.08 o 
  -4   0  16      223.32      117.36     23.18 o 
  -3   0  16       14.21       -6.65     16.24 o 
  -2   0  16       51.01       24.54      9.90 o 
   0   0  16     1156.71     1124.46     64.85 o 
 -15   1  16       76.71       59.33     14.89 o 
 -14   1  16       14.51       12.37     11.33 o 
 -13   1  16      209.56      220.17     20.36 o 
 -12   1  16      153.48      141.68     18.00 o 
 -11   1  16      129.22      125.55     16.96 o 
 -10   1  16      251.47      256.46     21.87 o 
  -9   1  16      138.05       96.43     15.73 o 
  -8   1  16      181.29      210.70     26.26 o 
  -7   1  16       10.18        5.76     11.28 o 
  -6   1  16       84.76       97.65     16.01 o 
  -5   1  16        2.96       -3.75     11.30 o 
  -4   1  16       26.24       39.07     13.83 o 
  -3   1  16      190.09      177.81     15.07 o 
  -2   1  16      729.87      649.93     18.50 o 
  -1   1  16      375.86      316.32     14.29 o 
   0   1  16        5.57        3.25      7.87 o 
 -15   2  16      127.76      143.93     18.30 o 
 -14   2  16      260.33      273.03     21.67 o 
 -13   2  16       63.66       75.98     15.35 o 
 -12   2  16      188.60      175.21     18.80 o 
 -11   2  16        0.69       10.38     11.30 o 
 -10   2  16        1.91       -4.36     10.70 o 
  -9   2  16      349.63      343.73     23.39 o 
  -8   2  16       87.19      100.60     19.78 o 
  -7   2  16       63.52       76.62     14.76 o 
  -6   2  16       26.73       25.23     12.39 o 
  -5   2  16      144.95      136.92     17.27 o 
  -4   2  16       27.94       29.05     12.53 o 
  -3   2  16       65.82       69.68     12.12 o 
  -2   2  16       34.72       29.37      7.34 o 
  -1   2  16        8.05        8.38      7.06 o 
 -14   3  16       74.84       74.48     15.41 o 
 -13   3  16      339.48      389.92     25.45 o 
 -12   3  16       79.20       89.26     15.81 o 
 -11   3  16       63.91       52.89     14.43 o 
 -10   3  16      362.05      348.84     23.76 o 
  -9   3  16       15.70       18.46     11.70 o 
  -8   3  16       23.37       33.95     12.47 o 
  -7   3  16       37.31       38.93     13.11 o 
  -6   3  16      196.76      212.69     20.18 o 
  -5   3  16        0.64       13.40     11.99 o 
  -4   3  16      284.26      293.01     22.30 o 
  -3   3  16       13.96       14.80      9.32 o 
  -2   3  16      239.87      266.68     16.61 o 
 -12   4  16      212.08      229.43     20.57 o 
 -11   4  16      428.73      450.21     26.82 o 
 -10   4  16      118.97      103.54     16.63 o 
  -9   4  16      371.04      363.58     24.87 o 
  -8   4  16        2.11       -4.93     11.45 o 
  -7   4  16      192.25      205.21     20.17 o 
  -6   4  16       10.72        6.35     11.49 o 
  -5   4  16      195.37      195.23     19.93 o 
  -4   4  16        2.07       11.83     28.48 o 
  -3   4  16      227.28      260.14     17.85 o 
  -8   5  16        4.68       -5.50     14.98 o 
 -12   1  17        0.60        4.43     11.31 o 
 -11   1  17      390.27      376.45     25.32 o 
 -10   1  17        9.32       12.64     12.75 o 
  -9   1  17      195.22      213.64     20.48 o 
  -8   1  17        3.35       -0.52     11.04 o 
  -7   1  17      369.21      457.97     27.18 o 
  -6   1  17        4.23        2.11     12.24 o 
  -5   1  17      502.57      510.41     28.71 o 
  -4   1  17       91.08       89.15     17.33 o 
 -11   2  17       18.54       17.38     12.70 o 
 -10   2  17        3.91       31.35     25.16 o 
  -9   2  17      115.85      121.36     17.95 o 
  -8   2  17       13.62       25.29     12.90 o 
  -7   2  17       22.26        5.17     23.67 o 
  -6   2  17      210.28      235.07     21.69 o 
  -5   2  17       48.94       34.12     14.06 o 
                                                 
